# Supplementary material for: Analysis of the Oxidative Stress Regulon Identifies soxS as a Genetic Target for Resistance Reversal in Multidrug-Resistant Klebsiella pneumoniae
Source: mBio. 2021 Jun 8;12(3):e00867-21. doi: 10.1128/mBio.00867-21 (PMC8262902; doi:10.1128/mBio.00867-21)
Supplement: TABLE S1 [file mbio.00867-21-st001.xlsx]

## Sheet: WS-1
Table S1-WS1: RNA-seq mapping details. Details of the RNA-seq reads mapped against different regions of the K. pneumoniae MGH78578 genome.
Details of each library used in the publication								Details of the reads mapped to each library
								Read length	Total no. of reads	Total no. of reads mapped	Reads not mapped	Uniquely mapped reads	Multi-mapped reads	Reads not mapped
Sample	Index	Yield (Mbp)	#Cluster	%Q30	Mean Q	Description
MGH A	CCGTCC	1144	9148025	96.9	36.16	Untreated MGH 78578 grown until Mid Exponential Phase (MEP)	Biological replicate	125	9148025	7734821	1413204	7454979	279842	1413204
MGH B	GTCCGC	1909	15275972	96.78	36.12			125	15275972	12504311	2771661	12182451	321860	2771661
MGHPQ A	ATCACG	1292	10332214	96.73	36.08	MEP MGH 78578 exposed to paraquat (7.81µM) to induce oxidative stress (30 min exposure)	Biological replicate	125	10332214	8245666	2086548	8022278	223388	2086548
MGHPQ B	CGATGT	1185	9479032	96.55	36.02			125	9479032	7493723	1985309	7253406	240317	1985309
MGHΔsoxSPQ A	TTAGGC	2210	17679714	96.81	36.13	MEP MGH78578 ΔsoxS exposed to paraquat (7.81µM) to induce oxidative stress (30 min exposure)	Biological replicate	125	17679714	14706374	2973340	14329629	376745	2973340
MGHΔsoxSPQ B	TGACCA	1185	9479769	96.93	36.16			125	9479769	7791791	1687978	7573964	217827	1687978
												56816707
											Reads/Library	9.46945e+06
Number of reads mapped to each region of the genome in each library
	sRNA	mRNA	AS_mRNA	AS_sRNA	rRNA	AS_rRNA	tRNA	AS_tRNA	IGR	Total	Chromosome	pKPN3	pKPN4	pKPN5	pKPN6	pKPN7
MGHA	222849	6080728	235478	12518	3711	270	80339	2636	637481	7454979	7276010	32092	36621	93770	4871	11615
MGHB	300539	9911724	613561	24476	337	30	164566	10878	905567	12182451	11931678	46718	56845	122006	4553	20651
MGHPQ A	227466	6806971	117401	5127	428	27	121225	379	599973	8022278	7878997	30023	33740	65547	4181	9790
MGHPQ B	227071	6098086	103354	4477	978	38	123630	200	554291	7253406	7112125	24768	29585	74086	3361	9481
MGHΔsoxSPQ A	404754	12330385	182311	7036	396	19	55580	293	1078227	14329629	14059001	122832	158	128017	15	19606
MGHΔsoxSPQ B	212870	6430299	96067	3520	309	15	37732	148	617739	7573964	7398699	73323	74	90229	9	11630
Primers used in the experiments
SoxS KO primers
Primer name	Del soxS FWD	GGAATTATACTCGCCTGCAGACAAAACGACGAATCGAGAATTGAGAGAGGCCGCTTTATGATTCCGGGGATCCGTCGACC
	Del soxS REV	GTTTATGCAGTGGTTAGCCAATGCTCCCGCGCCCGCGAACGTGCCTCAGCCGCCGCGTCATGTAGGCTGGAGCTGCTTC
Primer name	Test soxS FWD	ACCAACAACACCAGCCACC
	Test soxS REV	AACAGCATTTTGATGCGGGG
qRT-PCR primers
Primer name	SoxS
	FWD:	GCA TCA CGG TAC GGA ACA T
	REV:	GAT GAA CAT ATC GAT CAA CCA CTT AAC
	Probe:	/56-FAM/TCG AGT ATC /ZEN/CTG ACT TTC TGG CGA CT/3IABkFQ/
Primer name	rpoB
	FWD:	GAT CCG TGG CGT GAC TTA TT
	REV:	GCC CAT GTA GAC TTC TTG TTC T
	Probe:	/56-FAM/AAA CTG CGT /ZEN/CTG GTG ATC TAC GAG C/3IABkFQ/

## Sheet: WS-2
Table S1-WS2: The gene expression pattern of Klebsiella pneumoniae MGH75878 (MGHPQ vs MGHWT) and K. pneumoniae MGH75878 ∆soxS (MGH ∆soxSPQ vs MGHPQ) during oxidative stress. Column A shows new gene ID and column C shows Old name while column B represents the gene name. Column X/Y/Z/AA/AB/AC/AD shows raw reads generated from RNA-seq conducted on different libraries while column AF/AG/AH/AI/AJ/AK r…
				MGHPQ vs MGHWT										MGH∆soxSPQ vs MGHPQ										RAW READS							LOG2 (NORMALIZED READS)
Sys_ID	Gene Name	Old Name		Highly Up-regulated	Up-regulated	No Change in Expression	Down-regulated	Highly down-regulated	p<0.05	FC	log10FC	p value		Highly Up-regulated	Up-regulated	No Change in Expression	Down-regulated	Highly down-regulated	p<0.05	FC	log10FC	p value		MGH A	MGH B	Par - MGH A	Par - MGH B	Par - ∆soxS-A	Par - ∆soxS-B		MGH A	MGH B	Par - MGH A	Par - MGH B	Par - ∆soxS-A	Par - ∆soxS-B		Strand	Start	End	Length		Product
KPN_bind1										1.19493	0.256925	0.280008								0.704629	-0.505063	0.0798887		406	563	395	502	587	390		5.78847	5.65186	5.73959	6.25922	5.34482	5.6754		-	79059	79278	220
KPN_bind2										1.12427	0.168987	0.694844							√	2.29346	1.19753	0.00341545		190	125	138	121	704	273		4.69501	3.48513	4.2258	4.21105	5.60683	5.16162		+	905889	906027	139
KPN_bind3									√	2.44001	1.28689	0.0200569								0.833314	-0.263067	0.133532		169	104	244	239	442	203		4.5265	3.22095	5.04575	5.19012	4.93591	4.73511		+	1985255	1985356	102
KPN_bind4										1.22372	0.291273	0.459018								0.963074	-0.0542811	0.879741		21	21	19	20	46	16		1.54763	0.939853	1.39746	1.64379	1.68554	1.11062		-	2797685	2797782	98
KPN_bind5										0.41858	-1.25643	0.268317							√	6.15036	2.62067	0.0407799		367	76	53	45	1089	159		5.64296	2.77098	2.85353	2.79403	6.23583	4.38364		-	3513100	3513278	179
KPN_bind6										1.42624	0.51222	0.194197								1.11483	0.15682	0.333528		638	476	570	638	1356	758		6.4399	5.40992	6.26814	6.60478	6.55205	6.63323		-	3778913	3779064	152
KPN_bind7										0.757741	-0.400224	0.409215								1.31884	0.399272	0.134045		78	53	42	31	102	51		3.41598	2.25506	2.52145	2.26352	2.82586	2.75273		+	4660061	4660248	188
KPN_bind8									√	2.2606	1.1767	0.024624							√	1.86705	0.900764	0.00059518		315	199	434	413	1691	836		5.42286	4.15383	5.87527	5.97798	6.87047	6.77445		-	4788287	4788411	125
KPN_RS00005	KPN_RS00005									1.22201	0.289255	0.244581								0.721624	-0.470681	0.123211		67	92	80	69	96	74		3.19818	3.04497	3.44298	3.40518	2.73884	3.28539		+	21	137	117		hypothetical protein
KPN_RS00010	thrA	KPN_00002							√	0.653687	-0.613328	0.00892566							√	2.9607	1.56594	0.0388242		630	863	379	371	1433	2058		6.42171	6.26764	5.68002	5.82346	6.6317	8.0736		+	340	2802	2463		bifunctional aspartate kinase/homoserine dehydrogenase I
KPN_RS00015	thrB	KPN_00003								0.968174	-0.0466611	0.805638							√	1.40194	0.487429	0.0332556		313	397	293	237	845	359		5.41368	5.1484	5.30928	5.17802	5.87004	5.55607		+	2804	3733	930		homoserine kinase
KPN_RS00020	thrC	KPN_00004								1.00054	0.000779665	0.99603							√	1.45843	0.544415	0.0048284		583	794	560	500	1531	892		6.30995	6.14749	6.24263	6.25347	6.72711	6.86793		+	3737	5017	1281		threonine synthase
KPN_RS00025	KPN_RS00025	KPN_00005								0.589854	-0.761569	0.0750298								0.588908	-0.763887	0.0695265		29	63	18	22	25	12		2.004	2.50227	1.32151	1.77809	0.818804	0.710082		+	5354	5710	357		hypothetical protein
KPN_RS00030	yaaA	KPN_00006								0.83755	-0.255753	0.128896								0.913179	-0.13103	0.309265		1072	1815	997	833	1623	981		7.18812	7.33974	7.07423	6.98928	6.81127	7.00507		-	5779	6552	774		peroxide stress protein YaaA
KPN_RS00035	yaaJ	KPN_00007								0.879798	-0.184756	0.271825								0.945238	-0.0812508	0.51895		565	877	482	484	958	492		6.26474	6.29084	6.02644	6.20659	6.05101	6.01021		-	6630	8060	1431		sodium:alanine symporter family protein
KPN_RS00040	talB	KPN_00008							√	2.26547	1.17981	4.17564e-05							√	0.69095	-0.533347	0.00165332		13255	20436	31358	26915	40909	22423		10.8157	10.8324	12.0486	12.0024	11.4665	11.5189		+	8263	9216	954		transaldolase
KPN_RS00045	mogA	KPN_00009								1.08454	0.117079	0.432249								1.10214	0.140311	0.231704		1153	1917	1359	1164	2736	1605		7.29316	7.4186	7.52092	7.47173	7.56449	7.71503		+	9316	9903	588		molybdopterin adenylyltransferase
KPN_RS00050	proP	KPN_00010								0.923765	-0.114402	0.534942								0.88308	-0.179385	0.196756		330	597	357	288	583	315		5.48987	5.73638	5.59386	5.45867	5.33497	5.36772		+	10023	11327	1305		MFS transporter
KPN_RS00055	yaaH	KPN_00011							√	0.261043	-1.93764	5.1625e-05							√	0.369311	-1.43709	0.00170811		458	638	116	103	95	36		5.96214	5.83213	3.97625	3.97973	2.72381	2.25605		-	11390	11956	567		hypothetical protein
KPN_RS00060	yaaW	KPN_00012								1.0749	0.104203	0.805944							√	0.532731	-0.90852	0.0211754		18	55	30	25	29	17		1.33081	2.308	2.0428	1.95866	1.02902	1.19551		-	12045	12794	750		hypothetical protein
KPN_RS00065	yaaI	KPN_00013								0.931952	-0.101673	0.801483								0.817613	-0.29051	0.413477		20	20	14	14	26	11		1.47891	0.87114	0.97004	1.14422	0.874299	0.589788		-	12822	13226	405		hypothetical protein
KPN_RS00070	dnaK	KPN_00014							√	1.50763	0.592283	0.00123969								1.43157	0.517594	0.22516		37190	56147	58782	48957	109853	123731		12.304	12.2905	12.9552	12.8655	12.8916	13.9831		+	13612	15528	1917		molecular chaperone DnaK
KPN_RS00075	dnaJ	KPN_00015							√	1.50614	0.590859	0.00334544								1.31062	0.390249	0.106376		4331	6140	6527	5594	13711	10490		9.20201	9.09773	9.78437	9.73603	9.88948	10.423		+	15616	16749	1134		molecular chaperone DnaJ
KPN_RS00080	nhaA	KPN_00016							√	0.0785746	-3.66979	0.0067746								1.43567	0.521722	0.0684267		723	5471	123	127	328	235		6.62021	8.93131	4.06043	4.28059	4.50613	4.94581		+	16927	18102	1176		Na+/H+ antiporter NhaA
KPN_RS00085	nhaR	KPN_00017							√	0.319282	-1.64709	0.00914261								0.977723	-0.0325018	0.830561		299	1001	142	135	275	153		5.34777	6.48153	4.26688	4.36839	4.25229	4.32832		+	18157	19053	897		transcriptional activator NhaR
KPN_RS00090	KPN_RS00090								√	0.0531542	-4.23367	9.21773e-05								2.32299	1.21598	0.077109		63	110	3	3	13	12		3.11005	3.30149	-1.08059	-0.906406	-0.0987341	0.710082		+	19063	19176	114		hypothetical protein
KPN_RS00095	KPN_RS00095								√	0.730326	-0.453388	0.0179522							√	0.374091	-1.41854	5.72897e-05		23689	43804	18752	18073	13575	7962		11.6533	11.9324	11.3069	11.4278	9.8751	10.0252		-	19173	19436	264		30S ribosomal protein S20
KPN_RS00100	ribF	KPN_00020								1.0641	0.0896375	0.621121							√	0.839364	-0.252631	0.0456352		1814	3613	2239	2032	3859	1886		7.94672	8.33277	8.24102	8.27528	8.06058	7.94772		+	19766	20704	939		bifunctional riboflavin kinase/FMN adenylyltransferase
KPN_RS00105	ileS	KPN_00021								1.12236	0.166532	0.29394							√	1.24125	0.311792	0.0170923		7056	13123	9248	7707	21810	11455		9.9061	10.1935	10.2871	10.1983	10.5591	10.55		+	20748	23564	2817		isoleucine--tRNA ligase
KPN_RS00110	lspA	KPN_00022								1.02298	0.0327776	0.822918								1.06127	0.085797	0.41635		1078	1808	1177	1055	2546	1245		7.19617	7.33417	7.31357	7.32995	7.46068	7.34874		+	23564	24064	501		lipoprotein signal peptidase
KPN_RS00115	fkpB	KPN_00023								0.950006	-0.0739921	0.710461							√	0.824821	-0.277847	0.0401867		679	1399	758	693	1268	638		6.52969	6.96428	6.67906	6.72399	6.45529	6.38477		+	24180	24629	450		peptidyl-prolyl cis-trans isomerase
KPN_RS00120	ispH	KPN_00024								0.950705	-0.0729306	0.622396								0.913626	-0.130324	0.21729		1132	1905	1161	1022	2105	1068		7.26666	7.40954	7.29383	7.28412	7.18633	7.1276		+	24631	25581	951		4-hydroxy-3-methylbut-2-enyl diphosphate reductase
KPN_RS00125	rihC	KPN_00025								0.690998	-0.533246	0.100507							√	1.77545	0.828187	0.00341238		121	279	101	101	376	194		4.04617	4.64029	3.77739	3.95158	4.70288	4.66985		+	25648	26562	915		non-specific ribonucleoside hydrolase RihC
KPN_RS00130	KPN_RS00130									0.67861	-0.559345	0.187595								1.49449	0.579657	0.142048		29	68	31	18	67	47		2.004	2.61162	2.08934	1.49569	2.22319	2.63608		+	26593	26958	366		DUF805 domain-containing protein
KPN_RS00135	yeaT	KPN_00027								0.882594	-0.180178	0.462263								1.13278	0.179863	0.544719		93	163	100	72	237	83		3.66826	3.86673	3.76311	3.46615	4.03816	3.44993		-	26906	27835	930		transcriptional regulator
KPN_RS00140	KPN_RS00140									1.51194	0.596396	0.0804604								1.09245	0.127562	0.669128		45	60	55	68	157	60		2.62916	2.43245	2.90647	3.38427	3.44559	2.98509		+	27928	28557	630		serine-tRNA(Ala) deacylase AlaX
KPN_RS00145	dpiA	KPN_00028								1.0333	0.0472547	0.864513								0.979756	-0.0295051	0.899211		34	61	40	34	79	37		2.22989	2.4561	2.45191	2.39476	2.45926	2.29504		-	28563	29267	705		response regulator
KPN_RS00150	KPN_RS00150	KPN_00029								1.05216	0.0733509	0.833411								1.26504	0.339182	0.375941		17	24	19	14	51	18		1.25064	1.1283	1.39746	1.14422	1.83288	1.27568		-	29260	30888	1629		sensor kinase
KPN_RS00155	dcoB	KPN_00030																																									oxaloacetate decarboxylase subunit beta
KPN_RS00160	KPN_RS00160	KPN_00031								0.532399	-0.90942	0.175812								0.97411	-0.0378431	0.946908		4	10	2	3	5	3		-0.708714	-0.0940945	-1.56601	-0.906406	-1.39419	-1.12642		-	32377	34143	1767		oxaloacetate decarboxylase
KPN_RS00165	dcoC	KPN_00032																																									oxaloacetate decarboxylase subunit gamma
KPN_RS00170	KPN_RS00170	KPN_00033								1.60856	0.685768	0.252247								0.528997	-0.918669	0.11028		3	10	7	8	10	3		-1.07128	-0.0940945	0.0189495	0.373702	-0.461304	-1.12642		-	34566	35906	1341		citrate:sodium symporter
KPN_RS00175	citC2	KPN_00034																																									[citrate (pro-3S)-lyase] ligase
KPN_RS00180	citD2	KPN_00035																																									citrate lyase ACP
KPN_RS00185	citE2	KPN_00036								0.98356	-0.0239155	0.955718								1.31641	0.396605	0.317018		9	15	11	7	25	13		0.369288	0.467784	0.635621	0.19313	0.818804	0.821113		+	37512	38381	870		citrate lyase subunit beta
KPN_RS00190	citF2	KPN_00037								0.937532	-0.0930609	0.834195								1.40446	0.49002	0.31301		31	28	28	15	76	23		2.09864	1.34648	1.94495	1.24044	2.40377	1.62081		+	38392	39918	1527		citrate lyase alpha chain
KPN_RS00195	citG2	KPN_00038								1.20145	0.264772	0.4849								0.760958	-0.394112	0.320629		14	25	22	14	32	12		0.979342	1.18601	1.60391	1.14422	1.16875	0.710082		+	39937	40845	909		2-(5''-triphosphoribosyl)-3'-dephosphocoenzyme-A synthase
KPN_RS00200	dapB	KPN_00039								1.16171	0.216253	0.170312							√	1.24163	0.312239	0.0200418		836	1344	1031	894	2463	1314		6.82958	6.90644	7.12259	7.09118	7.41287	7.42652		+	41074	41895	822		4-hydroxy-tetrahydrodipicolinate reductase
KPN_RS00205	KPN_RS00205									1.31082	0.390469	0.495178								1.27224	0.347375	0.433363		5	16	8	12	24	16		-0.419208	0.557982	0.199522	0.930096	0.761088	1.11062		+	41916	42050	135		hypothetical protein
KPN_RS00215	carA	KPN_00040								1.09701	0.133583	0.674554							√	0.652016	-0.61702	0.0118278		306	839	514	375	562	340		5.3811	6.22697	6.11909	5.83891	5.28209	5.47774		+	42353	43501	1149		carbamoyl-phosphate synthase small subunit
KPN_RS00220	carB	KPN_00041								0.881803	-0.181471	0.251063							√	1.25645	0.32935	0.0232791		1442	2422	1422	1162	3453	1718		7.61572	7.75587	7.58627	7.46925	7.90022	7.81316		+	43661	46885	3225		carbamoyl phosphate synthase large subunit
KPN_RS00225	ygdI	KPN_00042								1.67554	0.744625	0.0814096							√	3.2731	1.71066	0.000801157		11	25	23	22	154	83		0.644923	1.18601	1.66665	1.77809	3.41784	3.44993		+	47055	47288	234		hypothetical protein
KPN_RS00230	yabF	KPN_00043								0.946471	-0.0793705	0.70961								1.44473	0.530802	0.0506135		153	217	156	114	445	184		4.38346	4.27846	4.40208	4.12544	4.94566	4.5937		+	47420	47953	534		glutathione-regulated potassium-efflux system ancillary protein KefF
KPN_RS00235	kefC	KPN_00044								1.03948	0.0558585	0.772106							√	1.32759	0.408811	0.0157908		389	470	352	336	952	497		5.72684	5.39164	5.57354	5.6807	6.04195	6.02478		+	47946	49811	1866		glutathione-regulated potassium-efflux system protein KefC
KPN_RS00240	folA	KPN_00045								0.824082	-0.27914	0.318342							√	0.305177	-1.71228	0.000156099		643	1581	647	658	380	244		6.45116	7.14067	6.4508	6.64928	4.71813	4.99992		+	49985	50464	480		dihydrofolate reductase
KPN_RS00245	apaH	KPN_00046								1.05322	0.0748098	0.732488							√	0.437943	-1.19118	0.000153921		823	1794	1014	992	903	486		6.80699	7.32295	7.09861	7.24116	5.96576	5.99252		-	50717	51565	849		bis(5'-nucleosyl)-tetraphosphatase (symmetrical)
KPN_RS00250	apaG	KPN_00047								1.0308	0.0437649	0.806591							√	0.651051	-0.619158	0.00293503		615	1155	686	673	922	481		6.38698	6.68789	6.53517	6.68177	5.99578	5.97762		-	51570	51947	378		Co2+/Mg2+ efflux protein ApaG
KPN_RS00255	ksgA	KPN_00048								1.12847	0.174368	0.268576							√	0.533356	-0.906828	0.000280318		1313	2279	1621	1433	1734	863		7.48056	7.66809	7.77517	7.77157	6.90668	6.82028		-	51950	52771	822		ribosomal RNA small subunit methyltransferase A
KPN_RS00260	pdxA	KPN_00049								1.06127	0.0857898	0.574324								0.962287	-0.0554609	0.598702		599	855	637	548	1169	631		6.34898	6.25421	6.42834	6.38559	6.33805	6.36886		-	52768	53757	990		4-hydroxythreonine-4-phosphate dehydrogenase PdxA
KPN_RS00265	surA	KPN_00050								1.16182	0.216384	0.233345								0.994414	-0.00808207	0.935694		1511	2867	2084	1715	3808	2115		7.68313	7.99917	8.13754	8.03065	8.04139	8.11301		-	53763	55049	1287		peptidyl-prolyl cis-trans isomerase
KPN_RS00270	imp	KPN_00051								1.09343	0.128861	0.349442								1.13105	0.177659	0.0917779		3980	5551	4265	3747	9495	4896		9.08009	8.95225	9.17056	9.15795	9.35941	9.32376		-	55104	57452	2349		LPS assembly protein LptD
KPN_RS00275	djlA	KPN_00052								0.994902	-0.00737388	0.982968								1.13863	0.187299	0.483295		458	357	316	297	875	298		5.96214	4.99539	5.41812	5.50299	5.92034	5.28781		+	57696	58523	828		molecular chaperone DjlA
KPN_RS00280	dpiA	KPN_00053							√	1.84445	0.883189	0.0287961								1.30113	0.379769	0.115103		54	55	93	63	210	109		2.88955	2.308	3.65895	3.27492	3.86405	3.84101		-	58556	59254	699		two-component response regulator
KPN_RS00285	KPN_RS00285	KPN_00054								1.11543	0.157595	0.546922								1.28086	0.357117	0.140989		49	87	65	50	144	88		2.75072	2.9648	3.14548	2.94445	3.3213	3.53383		-	59244	60869	1626		histidine kinase
KPN_RS00290	KPN_RS00290	KPN_00055								1.49258	0.577811	0.0895186								1.82466	0.867627	0.226314		31	37	42	36	227	41		2.09864	1.74241	2.52145	2.47606	3.9761	2.44127		+	61194	62558	1365		citrate/acetate antiporter
KPN_RS00295	KPN_RS00295								√	0.32029	-1.64255	0.0172532								1.55448	0.636432	0.354201		12	23	3	5	10	11		0.765217	1.06818	-1.08059	-0.254329	-0.461304	0.589788		-	62587	62775	189		hypothetical protein
KPN_RS00300	KPN_RS00300	KPN_00056								0.894416	-0.160983	0.411729							√	0.602487	-0.730997	0.00360759		671	1338	686	641	901	393		6.5126	6.89999	6.53517	6.61154	5.96256	5.68645		+	62738	63277	540		phosphoribosyl-dephospho-CoA transferase
KPN_RS00305	rluA	KPN_00057							√	0.558778	-0.839653	0.00873366							√	0.604801	-0.725468	0.0208237		466	939	276	305	320	229		5.98709	6.38934	5.22319	5.54127	4.47056	4.90858		-	63352	64011	660		bifunctional tRNA pseudouridine(32) synthase/ribosomal large subunit pseudouridine synthase RluA
KPN_RS00310	hepA	KPN_00058							√	0.584265	-0.775305	0.0216156							√	0.575456	-0.797223	0.00284676		2009	4767	1364	1481	1619	944		8.09398	8.73261	7.52622	7.81908	6.80771	6.94963		-	64024	66930	2907		RNA polymerase-associated protein RapA
KPN_RS00315	polB	KPN_00059								1.11917	0.162424	0.378316								1.11837	0.161392	0.181051		358	667	450	408	986	531		5.60719	5.89621	5.92744	5.96043	6.09255	6.12015		-	67118	69475	2358		DNA polymerase II
KPN_RS00320	araD	KPN_00060							√	0.425253	-1.23361	0.00851451								0.793506	-0.333686	0.387547		42	60	20	13	24	17		2.53075	2.43245	1.46961	1.04113	0.761088	1.19551		-	69651	70346	696		L-ribulose-5-phosphate 4-epimerase
KPN_RS00325	araA	KPN_00061							√	0.439993	-1.18445	0.00290852								0.807185	-0.309028	0.255031		83	137	40	33	57	36		3.50507	3.61688	2.45191	2.35233	1.99187	2.25605		-	70484	71986	1503		L-arabinose isomerase
KPN_RS00330	araB	KPN_00062							√	0.468245	-1.09467	0.0471798								0.572729	-0.804075	0.051132		163	126	67	37	58	33		4.47451	3.49658	3.18887	2.51506	2.01674	2.13232		-	71997	73706	1710		ribulokinase
KPN_RS00335	KPN_RS00335																																										hypothetical protein
KPN_RS00340	araC	KPN_00063								1.11075	0.151532	0.549501								1.60983	0.686909	0.190484		142	175	164	110	624	152		4.27618	3.96892	4.474	4.07414	5.43294	4.31889		+	74044	74889	846		DNA-binding transcriptional regulator AraC
KPN_RS00345	yabI	KPN_00064								1.05649	0.079283	0.768765							√	0.475621	-1.07212	0.000833524		163	389	218	206	213	107		4.47451	5.11907	4.88355	4.97624	3.88447	3.81442		+	75018	75785	768		DedA family protein
KPN_RS00350	yabJ	KPN_00065								1.11568	0.157928	0.345585								0.913424	-0.130643	0.307658		305	463	342	312	604	338		5.37639	5.37001	5.53202	5.57395	5.38598	5.46924		-	75772	76473	702		thiamine ABC transporter ATP-binding protein
KPN_RS00355	thiP	KPN_00066							√	1.30213	0.380873	0.0418895								0.974875	-0.0367115	0.719944		980	1337	1278	1051	2383	1218		7.05873	6.89891	7.4323	7.32447	7.36524	7.31712		-	76457	78067	1611		thiamine/thiamine pyrophosphate ABC transporter permease ThiP
KPN_RS00360	tbpA	KPN_00067							√	1.29361	0.371398	0.0358646							√	1.26672	0.341094	0.0215716		1619	2314	2151	1764	5337	2594		7.78269	7.69007	8.18319	8.07128	8.52833	8.40747		-	78043	79026	984		thiamine transporter substrate binding subunit
KPN_RS00365	yabN	KPN_00068								0.892048	-0.164807	0.374094							√	1.54628	0.628806	0.0059327		296	453	250	260	810	436		5.33325	5.33855	5.08073	5.31138	5.80905	5.83606		-	79316	80971	1656		transcriptional regulator SgrR
KPN_RS00370	KPN_RS00370	KPN_00069								0.75633	-0.402912	0.289071							√	2.20938	1.14364	0.00896222		97	91	48	61	274	113		3.72869	3.02929	2.71197	3.22875	4.24704	3.89277		+	81059	81211	153		hypothetical protein
KPN_RS00375	KPN_RS00375									1.10129	0.139188	0.693808								1.32523	0.406244	0.0567103		150	122	115	110	293	177		4.35498	3.45023	3.96381	4.07414	4.3436	4.5379		+	81299	81469	171		hypothetical protein
KPN_RS00380	setA	KPN_00070							√	0.679075	-0.558356	0.0244114							√	0.657519	-0.604896	0.00885907		230	409	175	152	226	115		4.96998	5.19131	4.56739	4.5389	3.96975	3.91797		+	81479	82663	1185		sugar efflux transporter SetB
KPN_RS00385	KPN_RS00385	KPN_00071								0.615419	-0.70036	0.11134								0.801119	-0.319911	0.344685		24	60	19	18	28	19		1.73607	2.43245	1.39746	1.49569	0.979268	1.35163		-	82697	84007	1311		MFS transporter
KPN_RS00390	KPN_RS00390	KPN_00072								0.551107	-0.859595	0.106452							√	2.35309	1.23456	0.0148326		14	37	12	8	53	24		0.979342	1.74241	0.755915	0.373702	1.88785	1.68094		+	84239	85135	897		LysR family transcriptional regulator
KPN_RS00395	aroD	KPN_00073								1.22938	0.297933	0.11953								1.17483	0.232447	0.100571		234	339	281	258	652	350		4.9948	4.92086	5.24905	5.30026	5.49621	5.5195		-	85173	85928	756		3-dehydroquinase
KPN_RS00400	ydiM	KPN_00074							√	1.71893	0.781512	0.0158078								0.712897	-0.488235	0.0750635		45	65	76	69	97	66		2.62916	2.54701	3.36945	3.40518	2.75371	3.12151		-	85959	87173	1215		MFS transporter
KPN_RS00405	aroE	KPN_00075								0.96199	-0.0559063	0.922376								1.88891	0.917555	0.109677		17	16	8	18	49	24		1.25064	0.557982	0.199522	1.49569	1.77574	1.68094		-	87184	88047	864		shikimate dehydrogenase
KPN_RS00410	fadH	KPN_00076								1.52139	0.605392	0.131819								1.37226	0.456554	0.467397		12	17	19	15	72	14		0.765217	0.642871	1.39746	1.24044	2.32629	0.924207		-	88059	90092	2034		2%2C4-dienoyl-CoA reductase
KPN_RS00415	leuD	KPN_00077								1.01767	0.025269	0.935969								1.26154	0.335183	0.289654		63	64	56	43	151	54		3.11005	2.52482	2.93224	2.72918	3.38955	2.83441		-	90488	91093	606		3-isopropylmalate dehydratase small subunit
KPN_RS00420	leuC	KPN_00078								0.753906	-0.407544	0.131624							√	2.07269	1.0515	0.00274383		86	117	58	59	244	140		3.55599	3.39011	2.98242	3.18106	4.08007	4.20065		-	91104	92504	1401		3-isopropylmalate dehydratase large subunit
KPN_RS00425	leuB	KPN_00079								0.879108	-0.185887	0.681448								1.41232	0.498071	0.155327		50	168	81	52	224	81		2.77957	3.91019	3.46079	3.00048	3.95695	3.41495		-	92507	93598	1092		3-isopropylmalate dehydrogenase
KPN_RS00430	leuA	KPN_00080							√	0.585183	-0.77304	0.0129618							√	2.19779	1.13605	0.00326438		114	201	76	63	348	147		3.96056	4.16822	3.36945	3.27492	4.59139	4.2708		-	93598	95169	1572		2-isopropylmalate synthase
KPN_RS00435	KPN_RS00435																																										hypothetical protein
KPN_RS00440	leuO	KPN_00081								1.12418	0.168876	0.594524								0.757473	-0.400733	0.396651		31	69	46	37	89	21		2.09864	2.63253	2.65122	2.51506	2.63019	1.49249		+	95983	96933	951		transcriptional regulator LeuO
KPN_RS00445	ilvI	KPN_00082								1.39798	0.48334	0.10915							√	1.97217	0.979782	0.00141278		224	222	272	207	1030	481		4.93193	4.31125	5.20217	4.98321	6.15551	5.97762		+	97328	99052	1725		acetolactate synthase 3 large subunit
KPN_RS00450	ilvH	KPN_00083								1.21784	0.284324	0.442946							√	1.87942	0.910284	0.00254136		140	110	119	109	470	218		4.25579	3.30149	4.01293	4.06103	5.02443	4.83772		+	99055	99546	492		acetolactate synthase small subunit
KPN_RS00455	fruR	KPN_00084								1.12614	0.171382	0.445747							√	1.70892	0.773085	0.00576659		1273	1347	1271	1026	4606	1875		7.43594	6.90966	7.42437	7.28976	8.31583	7.93929		+	99727	100731	1005		DNA-binding transcriptional regulator FruR
KPN_RS00460	yabB	KPN_00085								0.957325	-0.0629199	0.669683								1.04758	0.0670577	0.633453		2186	3086	1944	1927	4593	2028		8.21577	8.10534	8.03724	8.19875	8.31176	8.05242		+	101372	101830	459		division/cell wall cluster transcriptional repressor MraZ
KPN_RS00465	mraW	KPN_00086								1.02543	0.0362305	0.793099								1.0087	0.0124948	0.894803		2053	3321	2159	2021	4432	2277		8.12523	8.21121	8.18854	8.26745	8.26028	8.21946		+	101833	102774	942		ribosomal RNA small subunit methyltransferase H
KPN_RS00470	ftsL	KPN_00087								1.00573	0.00824685	0.964114								1.13748	0.185843	0.117256		540	1050	638	550	1409	733		6.19951	6.55045	6.4306	6.39084	6.60735	6.58488		+	102771	103136	366		cell division protein FtsL
KPN_RS00475	ftsI	KPN_00088								1.10985	0.150363	0.385498								1.0156	0.0223317	0.857155		2316	2892	2241	2221	4405	2655		8.29909	8.01169	8.24231	8.40356	8.25147	8.44099		+	103152	104918	1767		peptidoglycan glycosyltransferase FtsI
KPN_RS00480	murE	KPN_00089							√	1.52622	0.609967	0.0413352								0.901073	-0.150285	0.154592		2033	1958	2459	2254	4304	2380		8.11111	7.44912	8.37621	8.42483	8.21801	8.28327		+	104905	106392	1488		UDP-N-acetylmuramoyl-L-alanyl-D-glutamate--2%2C6-diaminopimelate ligase
KPN_RS00485	murF	KPN_00090								1.06625	0.0925411	0.586062								1.01044	0.0149894	0.87308		2010	2465	1907	1780	3838	2054		8.0947	7.78125	8.00953	8.08431	8.05271	8.0708		+	106389	107747	1359		UDP-N-acetylmuramoyl-tripeptide--D-alanyl-D-alanine ligase
KPN_RS00490	mraY	KPN_00091								1.07602	0.105699	0.477112								0.923959	-0.1141	0.299406		1543	2165	1567	1495	2846	1601		7.71335	7.59407	7.72631	7.83265	7.62135	7.71143		+	107741	108823	1083		phospho-N-acetylmuramoyl-pentapeptide-transferase
KPN_RS00495	murD	KPN_00092								1.09414	0.129793	0.436187								0.976498	-0.034311	0.717965		1609	2019	1633	1436	3175	1600		7.77376	7.49337	7.78581	7.77458	7.77915	7.71053		+	108826	110142	1317		UDP-N-acetylmuramoyl-L-alanine--D-glutamate ligase
KPN_RS00500	ftsW	KPN_00093								1.01158	0.01661	0.904822							√	0.780347	-0.357812	0.0312018		1526	2209	1529	1367	2531	1134		7.69737	7.62309	7.6909	7.70356	7.45216	7.21407		+	110142	111416	1275		cell division protein FtsW
KPN_RS00505	murG	KPN_00094								1.03716	0.0526408	0.755055							√	0.788275	-0.343229	0.0382006		1266	2298	1378	1388	2139	1270		7.42799	7.68007	7.54094	7.72555	7.20944	7.37741		+	111413	112483	1071		UDP-N-acetylglucosamine--N-acetylmuramyl-(pentapeptide) pyrophosphoryl-undecaprenol N-acetylglucosamine transferase
KPN_RS00510	murC	KPN_00095								0.937591	-0.0929697	0.496161								0.938609	-0.0914031	0.373232		2384	3549	2214	2038	3995	2266		8.34083	8.30699	8.22482	8.27953	8.11054	8.21248		+	112531	114006	1476		UDP-N-acetylmuramate--L-alanine ligase
KPN_RS00515	ddl	KPN_00096								0.850635	-0.233388	0.167318							√	1.23485	0.304334	0.0444128		1697	2296	1316	1296	3516	1676		7.85056	7.67881	7.47455	7.62665	7.9263	7.77746		+	113999	114919	921		D-alanine--D-alanine ligase
KPN_RS00520	ftsQ	KPN_00097								0.853537	-0.228474	0.185988								0.973984	-0.0380305	0.720219		1028	1341	823	737	1631	798		7.12769	6.90322	6.79768	6.81274	6.81836	6.70737		+	114921	115751	831		cell division protein FtsQ
KPN_RS00525	ftsA	KPN_00098								1.08104	0.11242	0.527206								1.04309	0.0608661	0.528581		2431	2888	2304	2143	4904	2490		8.36899	8.00969	8.2823	8.35199	8.40627	8.34845		+	115748	117010	1263		cell division protein FtsA
KPN_RS00530	ftsZ	KPN_00099								1.03929	0.0555965	0.692309								1.02556	0.0364092	0.681866		5723	7529	5590	5028	11402	5895		9.60404	9.39193	9.56082	9.58215	9.62344	9.59162		+	117073	118224	1152		cell division protein FtsZ
KPN_RS00535	lpxC	KPN_00100							√	1.91268	0.935596	0.000158574							√	0.607998	-0.717861	0.000809159		12856	19180	24492	22347	28089	16416		10.7716	10.7409	11.6921	11.7341	10.9241	11.0691		+	118325	119242	918		UDP-3-O-[3-hydroxymyristoyl] N-acetylglucosamine deacetylase
KPN_RS00540	yacA	KPN_00101								1.05986	0.0838757	0.572689								1.037	0.0524144	0.638248		795	1244	844	800	1702	975		6.75708	6.79494	6.83401	6.931	6.87982	6.99622		+	119559	120062	504		SecA regulator SecM
KPN_RS00545	secA	KPN_00102								1.10327	0.141786	0.36173								1.19083	0.251969	0.0735513		5829	10826	7307	6426	15708	9675		9.63052	9.91587	9.94722	9.93606	10.0856	10.3063		+	120125	122830	2706		protein translocase subunit SecA
KPN_RS00550	mutT	KPN_00103								1.20232	0.265823	0.204097								0.781337	-0.355983	0.109008		131	215	164	152	232	156		4.16028	4.26513	4.474	4.5389	4.00747	4.35624		+	122889	123281	393		8-oxo-dGTP diphosphatase
KPN_RS00555	yacG	KPN_00104								0.835852	-0.25868	0.150812								1.13808	0.1866	0.165146		370	605	336	283	743	376		5.65469	5.75557	5.50652	5.43344	5.68457	5.62273		-	123334	123528	195		DNA gyrase inhibitor YacG
KPN_RS00560	yacF	KPN_00105								0.848355	-0.23726	0.178344								0.821612	-0.283471	0.149826		579	976	502	494	947	389		6.30003	6.44506	6.08504	6.23607	6.03436	5.67171		-	123538	124281	744		cell division protein ZapD
KPN_RS00565	coaE	KPN_00106								0.807093	-0.309194	0.0949059							√	0.634914	-0.655367	0.0053042		521	902	452	413	611	273		6.14788	6.33137	5.93383	5.97798	5.40259	5.16162		-	124281	124901	621		dephospho-CoA kinase
KPN_RS00570	KPN_RS00570									0.180259	-2.47186	0.0811037								0.984196	-0.0229828	0.986645		5	20	0	5	2	2		-0.419208	0.87114	-3.88794	-0.254329	-2.53169	-1.61185		+	125057	125188	132		hypothetical protein
KPN_RS00575	guaC	KPN_00107								1.11835	0.161367	0.364336							√	1.67198	0.741553	0.00130439		1576	1980	1735	1355	5485	2728		7.74387	7.46524	7.87319	7.69085	8.56779	8.48012		+	125245	126288	1044		guanosine monophosphate reductase
KPN_RS00580	hofC	KPN_00108								2.96049	1.56584	0.0692236							√	0.42536	-1.23324	0.0346193		1	8	8	9	7	4		-2.29368	-0.398949	0.199522	0.534167	-0.946731	-0.763849		-	126325	127530	1206		type IV pilin biogenesis protein
KPN_RS00585	hofB	KPN_00109								0.39981	-1.32261	0.0958228								1.07491	0.104217	0.872914		4	11	3	1	5	2		-0.708714	0.03715	-1.08059	-2.1288	-1.39419	-1.61185		-	127520	128905	1386		type II secretion system protein GspE
KPN_RS00590	ppdD	KPN_00110								0.401594	-1.31619	0.116034								1.833	0.874204	0.313821		5	11	1	4	7	7		-0.419208	0.03715	-2.30298	-0.543836	-0.946731	-0.0268836		-	128916	129347	432		prepilin peptidase-dependent pilin
KPN_RS00595	nadC	KPN_00111								1.09225	0.127301	0.488701							√	1.33726	0.419284	0.00853496		920	1788	1203	997	3111	1568		6.96763	7.31812	7.34508	7.24841	7.74977	7.6814		-	129529	130422	894		nicotinate-nucleotide diphosphorylase
KPN_RS00600	ampD	KPN_00112							√	2.56757	1.3604	0.000132							√	0.44264	-1.17579	0.0012026		289	411	744	636	717	282		5.29878	5.19834	6.65219	6.60026	5.63321	5.20833		+	130556	131119	564		N-acetylmuramoyl-L-alanine amidase
KPN_RS00605	ampE	KPN_00113							√	2.83332	1.50249	8.51333e-05							√	0.465524	-1.10307	0.00107325		220	359	660	588	670	275		4.906	5.00344	6.47947	6.48714	5.53547	5.17213		+	131116	131970	855		beta-lactamase regulator AmpE
KPN_RS00610	KPN_RS00610	KPN_00114								1.33759	0.419641	0.0670303								0.932951	-0.100127	0.482079		202	261	265	212	448	252		4.78314	4.54426	5.16463	5.01756	4.95534	5.04637		-	132206	133156	951		alpha-N-arabinofuranosidase
KPN_RS00615	KPN_RS00615	KPN_00115							√	0.541025	-0.886232	0.0283965								0.981937	-0.0262973	0.908444		183	174	82	65	135	92		4.641	3.96067	3.47838	3.31966	3.22853	3.59761		-	133156	134562	1407		MFS transporter
KPN_RS00620	aroP	KPN_00116								1.11146	0.152454	0.458073								0.843475	-0.245582	0.189526		248	415	333	232	482	263		5.07846	5.21229	5.4936	5.14733	5.06076	5.10789		-	134747	136117	1371		aromatic amino acid transporter AroP
KPN_RS00625	KPN_RS00625																																										hypothetical protein
KPN_RS00630	pdhR	KPN_00117							√	1.41935	0.505227	0.00744283								0.824092	-0.279123	0.339831		6886	11803	10367	9633	13215	11804		9.87092	10.0405	10.4518	10.5201	9.83632	10.5933		+	136761	137540	780		transcriptional regulator PdhR
KPN_RS00635	aceE	KPN_00118							√	1.37284	0.457163	0.0260311							√	1.32344	0.404297	0.00875192		34034	67885	57124	46744	136465	78085		12.1761	12.5644	12.9139	12.7987	13.2046	13.319		+	137677	140340	2664		pyruvate dehydrogenase (acetyl-transferring)%2C homodimeric type
KPN_RS00640	aceF	KPN_00119							√	1.46592	0.551805	0.0174352							√	1.32761	0.408832	0.0079222		17638	36448	31969	26530	83418	40718		11.2278	11.6672	12.0765	11.9816	12.4945	12.3796		+	140355	142253	1899		pyruvate dehydrogenase complex dihydrolipoyllysine-residue acetyltransferase
KPN_RS00645	lpdA	KPN_00120							√	1.65749	0.728999	0.00110349								1.03587	0.0508365	0.663764		18216	31709	34255	28245	62235	38054		11.2743	11.4662	12.1761	12.072	12.0718	12.282		+	142460	143884	1425		dihydrolipoyl dehydrogenase
KPN_RS00650	KPN_RS00650	KPN_00121								0.680636	-0.555044	0.201713								0.687799	-0.539941	0.176409		23	58	24	16	25	18		1.67595	2.38395	1.72677	1.33063	0.818804	1.27568		+	144049	144333	285		hypothetical protein
KPN_RS00655	KPN_RS00655	KPN_00122							√	1.92517	0.944982	0.00892694								0.837905	-0.255142	0.184733		51	106	118	107	185	112		2.80786	3.2483	4.0008	4.03443	3.68165	3.88001		-	144379	145185	807		hypothetical protein
KPN_RS00660	yacH	KPN_00123							√	1.87238	0.90487	0.00531595								0.845588	-0.241972	0.150899		99	187	226	178	363	179		3.75799	4.06433	4.93543	4.76602	4.65219	4.55407		-	145197	146804	1608		membrane protein
KPN_RS00665	KPN_RS00665									1.54948	0.631783	0.175887								0.977115	-0.0334004	0.918316		11	11	14	12	28	13		0.644923	0.03715	0.97004	0.930096	0.979268	0.821113		+	146897	147025	129		hypothetical protein
KPN_RS00670	acnB	KPN_00124							√	3.98677	1.99522	1.78464e-05								1.43023	0.516244	0.0887746		3305	6054	15982	12141	33147	27489		8.81201	9.07738	11.0763	10.8539	11.163	11.8128		+	147236	149833	2598		aconitate hydratase B
KPN_RS00675	yacL	KPN_00125								0.968918	-0.0455539	0.816637							√	2.26277	1.17809	0.000179186		336	404	292	260	1320	669		5.51582	5.17358	5.30435	5.31138	6.51325	6.45317		+	150020	150382	363		hypothetical protein
KPN_RS00680	speD	KPN_00126							√	0.537645	-0.895273	0.000801197							√	0.654803	-0.610867	0.00441152		1690	2843	973	869	1163	719		7.8446	7.98704	7.0391	7.05028	6.33063	6.55708		-	150455	151249	795		S-adenosylmethionine decarboxylase proenzyme
KPN_RS00685	speE	KPN_00127							√	0.589288	-0.762954	0.00168078							√	0.718534	-0.476871	0.00455344		1550	2558	964	869	1350	730		7.71988	7.83467	7.0257	7.05028	6.54566	6.57897		-	151274	152134	861		polyamine aminopropyltransferase
KPN_RS00690	KPN_RS00690	KPN_00128								1.14735	0.198302	0.372753								0.767932	-0.38095	0.0647418		173	333	248	189	367	168		4.56015	4.89513	5.06916	4.85229	4.66798	4.46283		-	152284	154479	2196		peptidyl-prolyl cis-trans isomerase
KPN_RS00695	KPN_RS00695	KPN_00129								0.957755	-0.062271	0.811337							√	0.454553	-1.13748	0.00341338		69	142	79	71	76	33		3.2403	3.66841	3.42494	3.44611	2.40377	2.13232		-	154476	154886	411		hypothetical protein
KPN_RS00700	yacC	KPN_00130								0.782889	-0.35312	0.288761							√	1.5554	0.637284	0.00772952		534	454	325	268	1029	459		6.18341	5.34172	5.45857	5.35502	6.15411	5.91015		-	155134	155481	348		hypothetical protein
KPN_RS00705	cueO	KPN_00131								0.932077	-0.101479	0.670614							√	2.05003	1.03565	0.000848712		157	326	167	167	730	362		4.42057	4.86453	4.50008	4.67426	5.65912	5.56806		+	155627	157225	1599		multicopper oxidase
KPN_RS00710	gcd	KPN_00132							√	3.6392	1.86362	2.31099e-05							√	0.161171	-2.63334	4.69078e-05		6268	7646	19764	19363	5545	4098		9.73527	9.41417	11.3827	11.5273	8.58348	9.06711		-	157309	159699	2391		glucose dehydrogenase
KPN_RS00715	KPN_RS00715									1.06526	0.0912014	0.78775								0.639976	-0.643911	0.062211		109	111	77	105	119	62		3.89615	3.31449	3.38818	4.00734	3.04725	3.03201		+	159780	159899	120		hypothetical protein
KPN_RS00720	hpt	KPN_00133								0.800047	-0.321843	0.133706								0.880095	-0.184269	0.0997107		1721	1952	1222	1057	2064	1104		7.87081	7.44469	7.36768	7.33268	7.15796	7.1754		+	159904	160440	537		hypoxanthine phosphoribosyltransferase
KPN_RS00725	yadF	KPN_00134								1.31288	0.39274	0.0708403							√	0.580224	-0.785318	0.00221709		439	549	496	504	622	303		5.90108	5.61556	6.06771	6.26495	5.42831	5.31178		-	160500	161162	663		carbonate dehydratase
KPN_RS00730	yadG	KPN_00135								0.850117	-0.234266	0.232038							√	0.764915	-0.386629	0.0443611		675	815	530	451	848	366		6.52117	6.18513	6.16327	6.10482	5.87515	5.5839		+	161347	162273	927		ATPase
KPN_RS00735	yadH	KPN_00136								0.930089	-0.104559	0.510589								0.964462	-0.0522044	0.650087		438	644	417	354	778	401		5.89779	5.84562	5.81769	5.75588	5.75093	5.71548		+	162270	163040	771		ABC transporter permease
KPN_RS00740	yadI	KPN_00137								0.752121	-0.410963	0.463113								2.29258	1.19697	0.121897		120	66	48	51	360	67		4.03425	2.56887	2.71197	2.97274	4.64023	3.14304		+	163163	163603	441		PTS sugar transporter subunit IIA
KPN_RS00745	yadE	KPN_00138								0.830155	-0.268547	0.234468							√	1.35458	0.437848	0.0188649		302	353	220	198	605	298		5.36215	4.97915	4.89669	4.91923	5.38836	5.28781		+	163662	164915	1254		hypothetical protein
KPN_RS00750	panD	KPN_00139							√	2.13556	1.09461	0.000856776							√	0.771871	-0.373569	0.0277361		138	201	299	256	448	231		4.2351	4.16822	5.33847	5.28905	4.95534	4.92109		-	164951	165331	381		aspartate 1-decarboxylase
KPN_RS00755	panC	KPN_00140							√	1.48248	0.568009	0.00837858								0.873765	-0.194682	0.169235		618	1046	987	877	1819	817		6.39399	6.54494	7.0597	7.06349	6.9757	6.7413		-	165424	166278	855		pantoate--beta-alanine ligase
KPN_RS00760	panB	KPN_00141							√	1.49786	0.582901	0.0116979							√	0.565014	-0.823642	0.014885		384	688	623	583	846	294		5.7082	5.9409	6.3963	6.47483	5.87174	5.26835		-	166290	167081	792		3-methyl-2-oxobutanoate hydroxymethyltransferase
KPN_RS00765	folK	KPN_00142								0.883787	-0.178229	0.351187							√	0.695673	-0.523519	0.0317416		493	889	447	469	595	399		6.06827	6.31044	5.9178	6.16122	5.36434	5.70828		-	167201	167680	480		2-amino-4-hydroxy-6-hydroxymethyldihydropteridine diphosphokinase
KPN_RS00770	pcnB	KPN_00143								1.05134	0.0722245	0.745149							√	0.482775	-1.05058	0.00079562		1648	3674	2049	2012	1851	1194		7.8083	8.35692	8.11312	8.26101	7.00086	7.28842		-	167677	169038	1362		polynucleotide adenylyltransferase PcnB
KPN_RS00775	yadB	KPN_00144								1.02261	0.0322511	0.866709							√	0.766823	-0.383034	0.0267987		958	1958	1162	1034	1613	1008		7.026	7.44912	7.29507	7.30096	6.80236	7.04422		-	169134	170015	882		tRNA glutamyl-Q(34) synthetase GluQRS
KPN_RS00780	dksA	KPN_00145								1.11636	0.158799	0.26227								1.01396	0.0199941	0.844162		5284	9088	6469	5639	12074	7082		9.48891	9.66341	9.7715	9.74759	9.70605	9.85627		-	170075	170530	456		transcriptional regulator
KPN_RS00785	sfsA	KPN_00146								1.19191	0.253277	0.134628							√	1.36555	0.449477	0.0110181		419	623	504	446	1285	749		5.83389	5.79783	6.09077	6.08876	6.47449	6.61601		-	170693	171409	717		sugar fermentation stimulation protein SfsA
KPN_RS00790	ligT	KPN_00147								1.1024	0.140641	0.556082								0.807026	-0.309313	0.11013		109	131	107	96	167	92		3.89615	3.55251	3.86025	3.8787	3.5344	3.59761		-	171409	171945	537		2'-5' RNA ligase
KPN_RS00795	hrpB	KPN_00148								0.966528	-0.0491164	0.771352								0.839328	-0.252694	0.0842235		874	1531	861	886	1527	798		6.89368	7.09432	6.86277	7.07822	6.72334	6.70737		+	172018	174447	2430		ATP-dependent helicase HrpB
KPN_RS00800	pulQ	KPN_00149								1.29421	0.372077	0.48069								1.03777	0.0534929	0.918539		5	10	6	9	20	6		-0.419208	-0.0940945	-0.187501	0.534167	0.50393	-0.233334		-	174495	175295	801		prepilin peptidase
KPN_RS00805	pulN	KPN_00150																																									pullulanase
KPN_RS00810	pulM	KPN_00151																																									general secretion pathway protein GspM
KPN_RS00815	pulL	KPN_00152																																									type II secretion system protein GspL
KPN_RS00820	pulK	KPN_00153																																									pullulanase
KPN_RS00825	pulJ	KPN_00154																																									type II secretion system protein GspJ
KPN_RS00830	pulI	KPN_00155																																									type II secretion system protein GspI
KPN_RS00835	pulH	KPN_00156								0.730722	-0.452606	0.72709								19.6557	4.29687	0.0789378		2	5	8	0	164	17		-1.55671	-1.02698	0.199522	-3.71376	3.50832	1.19551		-	179624	180139	516		type II secretion system protein GspH
KPN_RS00840	pulG	KPN_00157								0.368548	-1.44008	0.147909								40.7963	5.35037	0.0914926		3	4	2	0	216	14		-1.07128	-1.31649	-1.56601	-3.71376	3.9046	0.924207		-	180139	180561	423		type II secretion system protein GspG
KPN_RS00845	pulF	KPN_00158								0.77177	-0.373757	0.53721								9.47644	3.24435	0.130936		7	8	3	6	211	13		0.0282515	-0.398949	-1.08059	-0.0133208	3.87089	0.821113		-	180582	181796	1215		type II secretion system protein GspF
KPN_RS00850	pulE	KPN_00159								0.328322	-1.60682	0.0905974								49.9742	5.64311	0.149058		3	14	2	1	554	23		-1.07128	0.371569	-1.56601	-2.1288	5.26142	1.62081		-	181798	183291	1494		type II secretion system protein GspE
KPN_RS00855	pulD	KPN_00160								0.939008	-0.0907903	0.841102								20.7488	4.37496	0.125829		8	20	10	9	1097	59		0.208824	0.87114	0.504376	0.534167	6.24638	2.96104		-	183288	185261	1974		type II secretion system protein GspD
KPN_RS00860	KPN_RS00860																																										type II secretion system protein GspC
KPN_RS00865	KPN_RS00865																																										hypothetical protein
KPN_RS00870	pul	KPN_00163								1.29712	0.375314	0.28097								16.6954	4.06138	0.0872075		27	62	41	44	4060	237		1.90272	2.47937	2.4871	2.76197	8.13382	4.95801		+	186420	189728	3309		pullulanase
KPN_RS00875	KPN_RS00875									0.685019	-0.545784	0.268006								6.37042	2.67139	0.2646		8	12	5	5	226	6		0.208824	0.157444	-0.428509	-0.254329	3.96975	-0.233334		+	189985	190542	558		general secretion pathway protein GspB
KPN_RS00880	KPN_RS00880									0.727317	-0.459345	0.0527777								1.13851	0.187153	0.618158		258	425	221	159	578	163		5.13538	5.2466	4.90322	4.60365	5.32255	4.41937		-	190581	190955	375		pullulanase
KPN_RS00890	KPN_RS00890									1.06336	0.0886271	0.789199								0.755875	-0.403781	0.244143		60	79	47	69	92	44		3.04022	2.82647	2.68191	3.40518	2.67776	2.54196		+	191185	191349	165		hypothetical protein
KPN_RS00895	mrcB	KPN_00164								0.989679	-0.014968	0.912414							√	0.692246	-0.530642	0.00412737		3523	5503	3423	3374	5018	2506		8.90415	8.93972	8.85332	9.0067	8.43942	8.35768		+	191543	194107	2565		bifunctional glycosyl transferase/transpeptidase
KPN_RS00900	fhuA	KPN_00165							√	0.32001	-1.64381	0.000199967								0.500557	-0.998393	0.189088		4099	8545	1683	1306	2916	385		9.12259	9.57454	7.82931	7.63773	7.6564	5.65681		+	194342	196549	2208		ferrichrome porin FhuA
KPN_RS00905	fhuC	KPN_00166							√	0.410792	-1.28352	0.00242253								0.401614	-1.31612	0.050008		519	1205	280	231	334	57		6.14234	6.749	5.24392	5.14111	4.53224	2.91172		+	196595	197392	798		iron-hydroxamate transporter ATP-binding protein
KPN_RS00910	fhuD	KPN_00167							√	0.479608	-1.06007	0.00928888							√	0.295358	-1.75946	0.00125004		420	1041	280	221	185	60		5.83732	6.53804	5.24392	5.0774	3.68165	2.98509		+	197392	198282	891		iron-hydroxamate transporter substrate-binding subunit
KPN_RS00915	fhuB	KPN_00168							√	0.496534	-1.01003	0.000822418							√	0.311211	-1.68404	9.74503e-05		1038	1858	592	489	371	167		7.14165	7.37351	6.32273	6.2214	4.6836	4.45424		+	198279	200261	1983		Fe3+-hydroxamate ABC transporter permease FhuB
KPN_RS00920	hemL	KPN_00169								1.13318	0.180379	0.303019								1.01952	0.0278839	0.783193		1634	3100	2085	1909	4043	2331		7.79599	8.11187	8.13824	8.18522	8.12777	8.25327		-	200398	201678	1281		glutamate-1-semialdehyde 2%2C1-aminomutase
KPN_RS00925	yadQ	KPN_00170							√	1.56607	0.647148	0.00475628							√	0.495886	-1.01192	0.000293556		372	575	606	526	585	304		5.66246	5.68226	6.35642	6.32653	5.3399	5.31652		+	201817	203277	1461		ClC family H(+)/Cl(-) exchange transporter
KPN_RS00930	yadR	KPN_00171								0.872767	-0.196332	0.358535							√	0.726032	-0.461896	0.00990318		1530	3260	1566	1491	2171	1297		7.70115	8.18447	7.72539	7.82879	7.23085	7.40774		+	203359	203703	345		iron-sulfur cluster insertion protein ErpA
KPN_RS00935	yadS	KPN_00172								0.979263	-0.030231	0.907926							√	0.43491	-1.20121	0.000325145		298	716	363	352	326	167		5.34295	5.99841	5.61787	5.74772	4.49732	4.45424		-	203775	204398	624		hypothetical protein
KPN_RS00940	yadT	KPN_00173								1.07217	0.100535	0.669274								0.792986	-0.334633	0.0619967		526	1198	684	652	1197	522		6.16165	6.7406	6.53097	6.63607	6.37219	6.09551		-	204435	205235	801		cobalamin-binding protein
KPN_RS00945	pfs	KPN_00174								0.930407	-0.104066	0.485177							√	1.25651	0.329417	0.0132793		2294	4010	2360	2058	5784	3016		8.28532	8.48315	8.31694	8.29362	8.64435	8.62489		-	205228	205926	699		5'-methylthioadenosine/S-adenosylhomocysteine nucleosidase
KPN_RS00950	dgt	KPN_00175							√	3.58543	1.84214	2.91841e-05							√	0.56837	-0.815099	0.00284718		246	354	910	744	1067	456		5.0668	4.98323	6.94257	6.82637	6.2064	5.9007		+	206010	207524	1515		deoxyguanosinetriphosphate triphosphohydrolase
KPN_RS00955	degP	KPN_00176								0.815025	-0.295085	0.0579034							√	0.775335	-0.367109	0.0454071		4311	7065	3762	3272	5054	3342		9.19534	9.30016	8.98953	8.96242	8.44973	8.77294		+	207659	209092	1434		serine endoprotease DegQ
KPN_RS00960	cdaR	KPN_00177								1.33871	0.420844	0.22374							√	2.54289	1.34647	0.0269127		61	66	82	51	445	127		3.06388	2.56887	3.47838	2.97274	4.94566	4.06058		+	209260	210417	1158		CdaR family transcriptional regulator
KPN_RS00965	yaeH	KPN_00178							√	2.15586	1.10826	0.00152021							√	1.50635	0.591057	0.00846518		622	740	1341	958	3653	1819		6.40329	6.04594	7.50169	7.19087	7.98144	7.89555		-	210536	210922	387		hypothetical protein
KPN_RS00970	dapD	KPN_00179							√	1.88227	0.912477	0.000579468							√	1.23536	0.304933	0.0200612		3753	5037	6990	5786	16401	8561		8.99538	8.81208	9.88324	9.78471	10.1479	10.1299		-	211030	211854	825		2%2C3%2C4%2C5-tetrahydropyridine-2%2C6-dicarboxylate N-succinyltransferase
KPN_RS00975	glnD	KPN_00180								1.30368	0.382586	0.0602142							√	1.72466	0.786308	0.00162527		447	784	684	531	2258	1087		5.9271	6.12922	6.53097	6.34017	7.28753	7.15303		-	211885	214548	2664		bifunctional uridylyltransferase/uridylyl-removing protein
KPN_RS00980	map	KPN_00181							√	1.45404	0.540072	0.00517275							√	0.571317	-0.807636	0.000518901		3123	4622	4663	3967	5319	2579		8.73031	8.68805	9.29926	9.24025	8.52345	8.3991		-	214606	215400	795		type I methionyl aminopeptidase
KPN_RS00985	rpsB	KPN_00182								0.816205	-0.292997	0.0501099							√	0.64126	-0.64102	0.000858278		44379	78450	39038	36309	51288	25824		12.559	12.7731	12.3647	12.4343	11.7927	11.7227		+	215723	216448	726		30S ribosomal protein S2
KPN_RS00990	tsf	KPN_00183								1.06914	0.096451	0.401507							√	0.827021	-0.274004	0.0271759		20690	32311	22340	20795	36008	20090		11.458	11.4933	11.5594	11.6302	11.2824	11.3605		+	216568	217419	852		elongation factor Ts
KPN_RS00995	pyrH	KPN_00184								1.09413	0.129778	0.375531								0.87827	-0.187264	0.0931802		2684	4623	3252	2784	5343	2976		8.5118	8.68836	8.77939	8.72944	8.52995	8.60563		+	217570	218295	726		UMP kinase
KPN_RS01000	frr	KPN_00185								0.782572	-0.353705	0.0615356								0.902199	-0.148482	0.144964		8099	15593	7361	6432	12601	6964		10.105	10.4422	9.95784	9.9374	9.76769	9.83203		+	218446	219003	558		ribosome-recycling factor
KPN_RS01005	ispC	KPN_00186								0.794284	-0.332274	0.101068							√	0.582762	-0.779023	0.000881942		1684	3246	1468	1439	1716	953		7.83947	8.17826	7.63219	7.77759	6.89163	6.96331		+	219232	220434	1203		1-deoxy-D-xylulose-5-phosphate reductoisomerase
KPN_RS01010	uppS	KPN_00187								1.11875	0.161887	0.279643							√	0.560168	-0.83607	0.00162799		1601	2539	1790	1729	1878	1188		7.76657	7.82392	7.91821	8.04238	7.02174	7.28115		+	220672	221430	759		(2E%2C6E)-farnesyl- diphosphate-specific ditrans%2Cpolycis-undecaprenyl-diphosphate synthase
KPN_RS01015	cdsA	KPN_00188								1.00177	0.00255465	0.990211							√	0.729187	-0.455639	0.0109015		1252	1391	1018	1033	1563	811		7.41196	6.95601	7.10429	7.29956	6.75694	6.73067		+	221443	222300	858		phosphatidate cytidylyltransferase
KPN_RS01020	yaeL	KPN_00189								0.864363	-0.21029	0.211473							√	0.814416	-0.296162	0.0465969		4406	5716	3362	3382	5467	3141		9.22678	8.9945	8.82738	9.01011	8.56304	8.68346		+	222312	223664	1353		zinc metallopeptidase RseP
KPN_RS01025	yaeT	KPN_00190							√	0.809512	-0.304876	0.0384056								1.09911	0.136331	0.188872		9951	14600	8071	7150	16709	9506		10.4021	10.3473	10.0907	10.0901	10.1748	10.2809		+	223696	226125	2430		outer membrane protein assembly factor BamA
KPN_RS01030	hlpA	KPN_00191								0.802104	-0.318138	0.0601266							√	1.52261	0.606544	0.00182319		10015	12873	7646	6541	21294	12414		10.4113	10.1657	10.0126	9.96165	10.5246	10.666		+	226247	226732	486		chaperone
KPN_RS01035	lpxD	KPN_00192							√	0.729595	-0.454832	0.0373077							√	0.644627	-0.633463	0.00155088		5158	10253	4248	4064	5386	3032		9.4541	9.83742	9.1648	9.2751	8.54151	8.63252		+	226736	227761	1026		UDP-3-O-(3-hydroxymyristoyl)glucosamine N-acyltransferase
KPN_RS01040	fabZ	KPN_00193							√	0.74993	-0.415172	0.0283903							√	0.503343	-0.990386	0.00013446		5936	10865	4906	4519	4969	2570		9.65676	9.92106	9.37254	9.42819	8.42526	8.39406		+	227867	228322	456		beta-hydroxyacyl-ACP dehydratase
KPN_RS01045	lpxA	KPN_00194								0.822906	-0.2812	0.100877							√	0.525425	-0.928442	0.00019052		6912	12768	6249	5849	6642	3454		9.87635	10.1539	9.72158	9.80034	8.84389	8.82049		+	228326	229114	789		acyl-[acyl-carrier-protein]--UDP-N-acetylglucosamine O-acyltransferase
KPN_RS01050	lpxB	KPN_00195								0.962119	-0.0557124	0.77993							√	0.389742	-1.35941	9.06247e-05		1374	2843	1504	1476	1243	612		7.54605	7.98704	7.66713	7.81421	6.42657	6.32479		+	229114	230265	1152		lipid-A-disaccharide synthase
KPN_RS01055	rnhB	KPN_00196								0.910339	-0.135524	0.445023							√	0.517003	-0.951756	0.000601194		742	1381	737	704	737	433		6.65761	6.94561	6.63856	6.7467	5.67288	5.82611		+	230262	230861	600		ribonuclease HII
KPN_RS01060	dnaE	KPN_00197								0.80943	-0.305021	0.0739689							√	0.686983	-0.541653	0.00301746		6158	8105	4504	4388	6231	3406		9.70972	9.49827	9.24921	9.38575	8.75174	8.8003		+	230879	234361	3483		DNA polymerase III subunit alpha
KPN_RS01065	accA	KPN_00198							√	0.749628	-0.415753	0.0196675							√	0.703346	-0.507694	0.00377357		4233	7182	3424	3040	4496	2609		9.169	9.32386	8.85374	8.85633	8.28097	8.41578		+	234374	235333	960		acetyl-CoA carboxylase carboxyltransferase subunit alpha
KPN_RS01070	ldcC	KPN_00199							√	1.28382	0.36044	0.0418726							√	1.30676	0.385994	0.0103134		816	1177	1046	917	2725	1365		6.79467	6.7151	7.14342	7.1278	7.55868	7.48144		+	235447	237600	2154		lysine decarboxylase CadA
KPN_RS01075	yaeR	KPN_00200								1.30948	0.388992	0.0538372								1.00478	0.00687257	0.951974		347	460	434	379	869	432		5.56223	5.36065	5.87527	5.8542	5.91042	5.82278		+	237647	238036	390		VOC family protein
KPN_RS01080	tilS	KPN_00201								1.20605	0.270288	0.122446							√	0.726089	-0.461781	0.00836983		427	710	540	498	766	423		5.86114	5.98628	6.19021	6.24769	5.72852	5.79244		+	238090	239403	1314		tRNA lysidine(34) synthetase TilS
KPN_RS01085	rof	KPN_00202								0.891367	-0.165909	0.311943							√	1.6851	0.752831	0.00457935		1092	1600	1049	801	3528	1534		7.21478	7.1579	7.14755	6.9328	7.93122	7.64978		-	239417	239677	261		Rho-binding antiterminator
KPN_RS01090	yaeP	KPN_00203								1.15167	0.203731	0.324537							√	1.4354	0.521454	0.00966533		330	391	346	294	1002	471		5.48987	5.12646	5.54877	5.48836	6.11576	5.94734		-	239664	239864	201		hypothetical protein
KPN_RS01095	yaeQ	KPN_00204								1.00698	0.0100322	0.948415								0.935488	-0.0962087	0.475292		569	830	546	532	1106	515		6.27491	6.21142	6.20614	6.34288	6.25817	6.07605		+	240061	240606	546		hypothetical protein
KPN_RS01100	yaeJ	KPN_00205								1.06106	0.0855008	0.64497								0.929992	-0.10471	0.501827		324	470	310	336	630	322		5.46344	5.39164	5.39051	5.6807	5.44673	5.39938		+	240603	241016	414		aminoacyl-tRNA hydrolase
KPN_RS01105	cutF	KPN_00206								0.975221	-0.0361988	0.803342								0.9008	-0.150721	0.235268		764	1210	772	692	1444	676		6.69973	6.75498	6.70545	6.72191	6.64273	6.46817		+	241038	241757	720		copper homeostasis/adhesion lipoprotein NlpE
KPN_RS01110	yaeF	KPN_00207								1.42893	0.514936	0.0926793							√	0.390471	-1.35671	0.0146619		37	53	56	43	51	14		2.35018	2.25506	2.93224	2.72918	1.83288	0.924207		-	241889	242731	843		hypothetical protein
KPN_RS01115	proS	KPN_00208								0.85806	-0.220849	0.229808								0.938653	-0.0913362	0.335181		5801	11561	5869	5156	10490	5787		9.62357	10.0106	9.63108	9.61842	9.50317	9.56495		-	242791	244509	1719		proline--tRNA ligase
KPN_RS01120	yaeB	KPN_00209								0.94674	-0.07896	0.666319							√	0.814936	-0.295241	0.0283252		1312	2602	1435	1306	2242	1267		7.47946	7.85927	7.5994	7.63773	7.27727	7.374		-	244621	245328	708		tRNA (N6-threonylcarbamoyladenosine(37)-N6)-methyltransferase TrmO
KPN_RS01125	rcsF	KPN_00210								0.945874	-0.0802795	0.614651								0.865853	-0.207807	0.0967332		888	1549	887	846	1525	841		6.91659	7.11118	6.90566	7.01161	6.72144	6.78305		-	245325	245732	408		Rcs stress response system protein RcsF
KPN_RS01130	metQ	KPN_00211								1.15074	0.202563	0.211425							√	0.640106	-0.643618	0.00118758		1536	2711	1925	1748	2505	1248		7.70679	7.91846	8.02308	8.05814	7.43726	7.35221		-	245840	246655	816		methionine ABC transporter substrate-binding protein MetQ
KPN_RS01135	metI	KPN_00212								1.20534	0.269441	0.246382							√	0.5215	-0.939261	0.00110785		330	709	470	448	527	241		5.48987	5.98425	5.99011	6.0952	5.18941	4.98211		-	246699	247352	654		methionine ABC transporter permease
KPN_RS01140	metN	KPN_00213								1.25545	0.328203	0.0824874							√	0.538739	-0.892341	0.00129273		607	1097	841	762	971	426		6.3681	6.61359	6.82888	6.86083	6.07045	5.80263		-	247345	248376	1032		D-methionine ABC transporter%2C ATP-binding protein
KPN_RS01145	gmhB	KPN_00214								0.826689	-0.274584	0.138891							√	1.71133	0.775121	0.00165927		423	617	328	330	1151	627		5.84758	5.78388	5.47181	5.65475	6.31568	6.3597		+	248565	249131	567		D-glycero-beta-D-manno-heptose 1%2C7-bisphosphate 7-phosphatase
KPN_RS01150	rrsH	KPN_00215																																									16S ribosomal RNA
KPN_RS01155	KPN_RS01155	KPN_00216																																									tRNA-Ile
KPN_RS01160	KPN_RS01160	KPN_00217																																									tRNA-Ala
KPN_RS01165	rrlH	KPN_00218								0.73842	-0.437487	0.733434								0.421767	-1.24548	0.0549787		484	55	74	92	49	68		6.04171	2.308	3.33123	3.81762	1.77574	3.16426		+	251466	254388	2923		23S ribosomal RNA
KPN_RS01170	rrfH (rrfH)	KPN_00219																																									5S ribosomal RNA
KPN_RS01175	KPN_RS01175	KPN_00220																																									tRNA-Asp
KPN_RS01180	dkgB	KPN_00221							√	1.65327	0.725327	0.00576244							√	0.698604	-0.517454	0.00591259		290	537	530	495	725	404		5.30376	5.58371	6.16327	6.23898	5.64921	5.72622		+	254892	255695	804		2%2C5-didehydrogluconate reductase B
KPN_RS01185	yafC	KPN_00222							√	1.99191	0.99415	0.00144034							√	0.771374	-0.374498	0.0390877		344	435	673	528	1017	467		5.54972	5.28012	6.50759	6.332	6.13719	5.93505		-	255741	256646	906		LysR family transcriptional regulator
KPN_RS01190	KPN_RS01190	KPN_00223								1.10582	0.145117	0.656805								0.736546	-0.441152	0.192105		27	43	37	23	46	23		1.90272	1.95653	2.34088	1.84083	1.68554	1.62081		+	256751	257941	1191		MFS transporter
KPN_RS01195	yafD	KPN_00224								1.00442	0.00636969	0.986075							√	2.10554	1.07419	0.00139365		885	644	595	572	2857	1187		6.91171	5.84562	6.33002	6.44737	7.62692	7.27994		+	258035	258841	807		EEP domain-containing protein
KPN_RS01200	yafE	KPN_00225								1.01382	0.0197973	0.932448							√	1.49378	0.578965	0.0181593		89	161	94	97	290	161		3.60518	3.84898	3.6743	3.89357	4.32877	4.40162		+	258933	259703	771		S-adenosyl-L-methionine (SAM)-dependent methyltransferase PhcB
KPN_RS01205	mltD	KPN_00226								0.865393	-0.208572	0.479729							√	0.372674	-1.42401	0.000564318		2032	5382	2238	2270	1989	790		8.1104	8.90765	8.24038	8.43503	7.10457	6.69285		-	259761	261128	1368		lytic transglycosylase
KPN_RS01210	gloB	KPN_00227							√	3.3745	1.75467	3.33774e-05							√	0.47754	-1.06631	0.000275826		218	337	764	667	737	354		4.89285	4.91233	6.69043	6.66886	5.67288	5.53587		-	261200	261955	756		hydroxyacylglutathione hydrolase
KPN_RS01215	yafS	KPN_00228								1.3572	0.440632	0.602425							√	1.70083	0.766241	0.0146573		261	64	134	116	496	198		5.15203	2.52482	4.18352	4.15043	5.10203	4.69922		+	261988	262710	723		SAM-dependent methyltransferase
KPN_RS01220	rnhA	KPN_00229								0.826396	-0.275094	0.171816								0.821804	-0.283133	0.131542		240	337	202	164	292	180		5.03125	4.91233	4.77384	4.64818	4.33867	4.56208		-	262707	263174	468		ribonuclease H
KPN_RS01225	dnaQ	KPN_00230								1.04608	0.0649913	0.698363								1.13966	0.1886	0.218865		471	617	466	411	958	602		6.00247	5.78388	5.97779	5.97099	6.05101	6.30104		+	263239	263970	732		DNA polymerase III subunit epsilon
KPN_RS01230	KPN_RS01230	KPN_00231								1.39557	0.48085	0.212608							√	0.53812	-0.893999	0.0155414		38	106	70	73	71	50		2.38815	3.2483	3.25161	3.48591	2.30625	2.72444		+	264104	264180	77		tRNA-Asp
KPN_RS01235	KPN_RS01235	KPN_00232								1.01218	0.0174681	0.954777							√	2.16165	1.11213	0.0141552		130	133	126	81	538	193		4.14927	3.57428	4.09505	3.63497	5.21918	4.66242		-	264240	265121	882		LysR family transcriptional regulator
KPN_RS01240	KPN_RS01240	KPN_00233								0.741516	-0.43145	0.342504								1.40742	0.493051	0.214139		41	40	18	29	67	35		2.4964	1.85344	1.32151	2.16888	2.22319	2.21597		+	265225	265815	591		cysteine/O-acetylserine efflux protein
KPN_RS01245	yafV	KPN_00234							√	1.8995	0.925618	0.00162126							√	0.770909	-0.375368	0.0331091		164	251	315	287	460	270		4.4833	4.488	5.41356	5.45366	4.99344	5.14571		-	265846	266616	771		amidohydrolase
KPN_RS01250	fadE	KPN_00235							√	2.55773	1.35486	0.0115927								0.694899	-0.525126	0.241624		43	36	96	60	85	87		2.5643	1.70341	3.70452	3.2051	2.56423	3.51744		-	266795	269239	2445		acyl-CoA dehydrogenase
KPN_RS01255	lpcA	KPN_00236								0.797903	-0.325715	0.0719602							√	1.40154	0.487011	0.00541747		1733	2290	1269	1203	3727	1826		7.88083	7.67503	7.4221	7.51926	8.01037	7.90109		+	269479	270060	582		phosphoheptose isomerase
KPN_RS01260	yafJ	KPN_00237							√	0.778502	-0.361227	0.0441397							√	1.34412	0.426665	0.00621365		1245	2100	1044	924	2780	1425		7.40387	7.55011	7.14066	7.13877	7.58751	7.54348		+	270135	270902	768		class II glutamine amidotransferase
KPN_RS01265	yafK	KPN_00238								0.736576	-0.441095	0.308873							√	0.607254	-0.719628	0.00203866		329	1151	386	334	442	247		5.4855	6.68289	5.70638	5.6721	4.93591	5.01751		-	270873	271613	741		transpeptidase
KPN_RS01270	KPN_RS01270								√	0.107847	-3.21294	0.0017559								2.10865	1.07632	0.109844		12	24	1	1	6	3		0.765217	1.1283	-2.30298	-2.1288	-1.15318	-1.12642		-	271859	272068	210		hypothetical protein
KPN_RS01275	KPN_RS01275	KPN_00239								1.04922	0.0693236	0.636395							√	0.592385	-0.755393	0.000953471		731	1154	807	699	951	470		6.63607	6.68664	6.76938	6.73642	6.04044	5.94428		+	272025	273368	1344		NADH:ubiquinone reductase (Na(+)-transporting) subunit A
KPN_RS01280	KPN_RS01280	KPN_00240								1.10453	0.143428	0.414838							√	0.734107	-0.445938	0.0166068		442	573	469	396	692	324		5.91089	5.67724	5.98704	5.91742	5.58205	5.4083		+	273372	274610	1239		NADH:ubiquinone reductase (Na(+)-transporting) subunit B
KPN_RS01285	KPN_RS01285									1.07911	0.109839	0.562741							√	0.794963	-0.331041	0.0405482		356	441	340	322	557	280		5.59912	5.29986	5.52357	5.61939	5.26921	5.19808		+	274603	275395	793		Na(+)-translocating NADH-quinone reductase subunit C
KPN_RS01290	KPN_RS01290	KPN_00242								0.957221	-0.0630761	0.709016								0.795656	-0.329783	0.0903667		375	513	357	297	590	251		5.67403	5.51781	5.59386	5.50299	5.35217	5.04064		+	275388	276026	639		NADH:ubiquinone reductase (Na(+)-transporting) subunit D
KPN_RS01295	KPN_RS01295	KPN_00243								1.05941	0.0832592	0.607719							√	0.811121	-0.302011	0.044558		319	510	354	314	562	296		5.44103	5.50936	5.5817	5.58316	5.28209	5.27811		+	276033	276629	597		NADH:ubiquinone reductase (Na(+)-transporting) subunit E
KPN_RS01300	KPN_RS01300	KPN_00244								1.07959	0.110482	0.458013							√	0.796211	-0.328778	0.0196386		749	1193	854	741	1306	700		6.67115	6.73457	6.851	6.82054	6.49787	6.51847		+	276642	277865	1224		NADH:ubiquinone reductase (Na(+)-transporting) subunit F
KPN_RS01305	KPN_RS01305	KPN_00245								0.975112	-0.03636	0.856777								0.753346	-0.408616	0.0547339		134	189	127	114	179	107		4.19282	4.07964	4.10641	4.12544	3.63422	3.81442		+	277868	278083	216		hypothetical protein
KPN_RS01310	KPN_RS01310	KPN_00246								0.796073	-0.329027	0.389988								1.22189	0.289115	0.408952		37	80	46	25	96	40		2.35018	2.8445	2.65122	1.95866	2.73884	2.40608		-	278306	279166	861		glycerophosphoryl diester phosphodiesterase
KPN_RS01315	dinB	KPN_00247								1.11642	0.158879	0.486042							√	1.66124	0.732259	0.00253032		402	431	382	335	1312	606		5.77421	5.2668	5.69137	5.67641	6.50448	6.31059		+	279326	280381	1056		DNA polymerase IV
KPN_RS01320	yafP	KPN_00248								1.2536	0.326072	0.317694								1.44755	0.533612	0.0782051		90	85	84	83	287	109		3.62121	2.93144	3.51294	3.66994	4.3138	3.84101		+	280384	280836	453		acyltransferase
KPN_RS01325	pepD	KPN_00249							√	1.39321	0.478416	0.031959							√	1.21414	0.279937	0.0417736		3680	7313	6342	5042	13843	7759		8.96705	9.34993	9.74289	9.58616	9.9033	9.98797		-	280879	282336	1458		cytosol nonspecific dipeptidase
KPN_RS01330	gpt	KPN_00250								0.814378	-0.296229	0.283674							√	0.217899	-2.19827	0.000476094		2741	6781	2736	2787	991	868		8.54211	9.24098	8.53018	8.731	6.09985	6.82861		+	282594	283052	459		xanthine phosphoribosyltransferase
KPN_RS01335	frsA (yafA)	KPN_00251							√	2.22	1.15056	0.000920989							√	0.70874	-0.496671	0.00336425		1321	1478	2617	2210	3614	1827		7.48932	7.04351	8.46603	8.3964	7.96596	7.90188		+	283158	284402	1245		fermentation/respiration switch protein
KPN_RS01340	crl	KPN_00252							√	1.70754	0.771922	0.00138184								1.02255	0.032177	0.760752		1461	2065	2500	2130	4650	2729		7.63459	7.52586	8.40006	8.34322	8.32955	8.48065		+	284460	284858	399		sigma factor-binding protein Crl
KPN_RS01345	ygaE	KPN_00253								1.12749	0.173116	0.690148							√	2.43082	1.28144	0.00307579		193	126	143	120	763	291		4.71755	3.49658	4.27697	4.19913	5.72286	5.25358		-	284944	285636	693		transcriptional regulator
KPN_RS01350	gabP	KPN_00254								1.44152	0.527594	0.234192								1.46114	0.547097	0.231313		12	14	13	16	37	31		0.765217	0.371569	0.866946	1.33063	1.3752	2.04351		-	285682	287082	1401		GABA permease
KPN_RS01355	gabT	KPN_00255								1.87504	0.906925	0.0888725							√	1.96463	0.974256	0.0127863		7	23	22	18	86	41		0.0282515	1.06818	1.60391	1.49569	2.58101	2.44127		-	287232	288515	1284		aspartate aminotransferase family protein
KPN_RS01360	gabD	KPN_00256							√	2.30809	1.2067	0.0173954								1.59618	0.674626	0.0953302		10	17	30	19	71	52		0.513678	0.642871	2.0428	1.57164	2.30625	2.78047		-	288528	289976	1449		NAD-dependent succinate-semialdehyde dehydrogenase
KPN_RS01365	ygaF	KPN_00257							√	3.26647	1.70773	0.0372045								1.48091	0.566487	0.302475		5	9	31	10	60	27		-0.419208	-0.238484	2.08934	0.678557	2.06524	1.84759		-	290002	291270	1269		hydroxyglutarate oxidase
KPN_RS01370	csiD	KPN_00258							√	3.37522	1.75498	0.0148617								1.20262	0.266185	0.533524		2	4	10	7	25	9		-1.55671	-1.31649	0.504376	0.19313	0.818804	0.314153		-	291298	292275	978		carbon starvation induced protein
KPN_RS01375	xdhC	KPN_00259								1.01703	0.024368	0.959626							√	4.6148	2.20627	0.0179436		15	16	17	8	156	40		1.07556	0.557982	1.24134	0.373702	3.4364	2.40608		+	292737	292994	258		hypothetical protein
KPN_RS01380	KPN_RS01380	KPN_00260								0.988653	-0.0164639	0.960363							√	1.82831	0.870513	0.0258648		28	45	35	21	102	58		1.95425	2.02138	2.26181	1.7125	2.82586	2.93659		+	293052	293801	750		SAM-dependent methyltransferase
KPN_RS01385	KPN_RS01385	KPN_00261								0.806039	-0.311079	0.60986							√	1.67695	0.74584	0.00695744		237	110	93	98	334	174		5.01314	3.30149	3.65895	3.90829	4.53224	4.51331		+	294073	294537	465		HNH endonuclease
KPN_RS01390	stbE	KPN_00262								0.73959	-0.435202	0.216531								1.49245	0.57768	0.0949035		25	34	17	16	55	25		1.79379	1.62211	1.24134	1.33063	1.94079	1.73865		-	294732	295466	735		fimbrial assembly chaperone StbE
KPN_RS01395	stbD	KPN_00263								0.805988	-0.311169	0.409739								1.56517	0.646315	0.068731		60	63	32	45	123	65		3.04022	2.50227	2.13443	2.79403	3.09475	3.09965		-	295432	296766	1335		fimbrial usher protein StbD
KPN_RS01400	stbC	KPN_00264								0.85514	-0.225768	0.461096								1.17166	0.228559	0.380782		62	75	55	36	113	55		3.08715	2.75199	2.90647	2.47606	2.97293	2.86064		-	296771	299326	2556		fimbrial outer membrane usher protein StbC
KPN_RS01405	stbB	KPN_00265								0.547923	-0.867955	0.170337								0.628344	-0.670374	0.333199		4	7	2	2	2	2		-0.708714	-0.579521	-1.56601	-1.39183	-2.53169	-1.61185		-	299310	300068	759		fimbrial chaperone protein StbB
KPN_RS01410	stbA	KPN_00266								1.5642	0.645421	0.348201								1.65528	0.727073	0.20766		2	2	3	2	11	4		-1.55671	-2.16448	-1.08059	-1.39183	-0.33006	-0.763849		-	300128	300664	537		fimbrial protein
KPN_RS01415	KPN_RS01415									0.799093	-0.323564	0.370762								1.01237	0.0177434	0.963284		33	36	24	18	54	17		2.18745	1.70341	1.72677	1.49569	1.91456	1.19551		+	301141	301887	747		hypothetical protein
KPN_RS01420	KPN_RS01420								√	0.567715	-0.816762	0.0423456								1.42627	0.512247	0.148247		40	56	26	16	65	30		2.46121	2.33377	1.83998	1.33063	2.1798	1.99696		+	301860	302360	501		hypothetical protein
KPN_RS01425	KPN_RS01425	KPN_00268								0.969274	-0.0450242	0.790396							√	1.67475	0.743942	0.00242679		269	419	278	231	846	492		5.1955	5.22612	5.23359	5.14111	5.87174	6.01021		+	302470	303981	1512		diguanylate cyclase
KPN_RS01430	KPN_RS01430									1.10283	0.141206	0.517172								0.910605	-0.135103	0.44611		164	223	192	138	308	164		4.4833	4.31772	4.70077	4.39998	4.41551	4.42817		+	304038	304772	735		transcriptional regulator
KPN_RS01435	KPN_RS01435	KPN_00269								0.869216	-0.202213	0.710437								0.551821	-0.857728	0.125759		10	38	14	14	12	13		0.513678	1.78037	0.97004	1.14422	-0.209765	0.821113		+	305443	305979	537		membrane protein
KPN_RS01440	KPN_RS01440	KPN_00271								0.57514	-0.798015	0.102542								1.64364	0.716896	0.0981455		56	55	19	31	78	48		2.94154	2.308	1.39746	2.26352	2.441	2.66614		-	306831	307304	474		hypothetical protein
KPN_RS01445	KPN_RS01445	KPN_00272								0.801961	-0.318396	0.25172								1.35615	0.439514	0.105637		84	140	62	75	183	108		3.52224	3.64801	3.07784	3.52464	3.66601	3.82778		-	307297	308121	825		transcriptional regulator
KPN_RS01450	KPN_RS01450	KPN_00273																																									IS5 family transposase
KPN_RS01455	KPN_RS01455								√	0.275923	-1.85766	0.0292394								1.29248	0.370144	0.637025		10	17	5	1	6	5		0.513678	0.642871	-0.428509	-2.1288	-1.15318	-0.474343		-	309579	309836	258		hypothetical protein
KPN_RS01460	KPN_RS01460	KPN_00274							√	0.588104	-0.765856	0.00280072							√	1.46791	0.553767	0.0103315		673	1047	384	386	1105	664		6.51689	6.54632	5.6989	5.88056	6.25686	6.44235		+	309928	310323	396		glyoxalase
KPN_RS01465	KPN_RS01465																																										translation initiation inhibitor
KPN_RS01470	KPN_RS01470	KPN_00275								0.745691	-0.42335	0.452757								1.3208	0.401408	0.437034		9	9	4	6	16	6		0.369288	-0.238484	-0.718016	-0.0133208	0.190773	-0.233334		+	311624	312142	519		fimbrial protein
KPN_RS01475	KPN_RS01475	KPN_00276																																									fimbrial assembly chaperone
KPN_RS01480	KPN_RS01480	KPN_00277								0.811191	-0.301886	0.399315								1.07814	0.108547	0.737411		22	36	22	14	39	22		1.61321	1.70341	1.60391	1.14422	1.45016	1.55808		+	312969	315452	2484		fimbrial outer membrane usher protein SthC
KPN_RS01485	KPN_RS01485									1.2645	0.338571	0.49532								0.491086	-1.02595	0.0604318		6	17	10	11	9	7		-0.178199	0.642871	0.504376	0.809801	-0.605694	-0.0268836		+	316175	316657	483		hypothetical protein
KPN_RS01490	KPN_RS01490									0.497215	-1.00806	0.184671								0.628716	-0.66952	0.0820147		22	118	20	22	29	13		1.61321	3.40233	1.46961	1.77809	1.02902	0.821113		-	316812	317003	192		hypothetical protein
KPN_RS01495	KPN_RS01495	KPN_00279								0.923027	-0.115556	0.751454							√	0.312908	-1.67619	0.000601302		213	637	257	289	162	105		4.85945	5.82987	5.12049	5.46366	3.49067	3.78733		-	317131	317206	76		tRNA-Thr
KPN_RS01500	proA	KPN_00280							√	1.54683	0.629318	0.00692404							√	1.40821	0.493865	0.00351668		966	1747	1720	1432	4550	2445		7.03799	7.28466	7.86067	7.77056	8.29819	8.32214		-	317320	318573	1254		gamma-glutamyl-phosphate reductase
KPN_RS01505	proB	KPN_00281							√	1.40216	0.487649	0.0117325								0.970308	-0.0434849	0.67849		1058	1586	1531	1307	2974	1437		7.16917	7.14522	7.69279	7.63883	7.68481	7.55557		-	318584	319687	1104		glutamate 5-kinase
KPN_RS01510	KPN_RS01510									1.10967	0.150124	0.834128								0.444365	-1.17018	0.0603415		2	11	5	4	4	2		-1.55671	0.03715	-0.428509	-0.543836	-1.6837	-1.61185		-	319842	319964	123		hypothetical protein
KPN_RS01515	phoE	KPN_00282							√	0.640715	-0.642246	0.0408406								0.90583	-0.142688	0.542669		123	239	103	72	177	76		4.06973	4.41747	3.80555	3.46615	3.61805	3.32361		+	319977	321029	1053		phosphoporin PhoE
KPN_RS01520	nlpC	KPN_00283								0.810936	-0.302341	0.137468								0.763787	-0.388759	0.145567		493	631	397	309	656	235		6.06827	5.81623	5.74687	5.56004	5.50503	4.94581		-	321074	321640	567		hypothetical protein
KPN_RS01525	KPN_RS01525									1.22273	0.290105	0.35795								0.924935	-0.112576	0.662945		22	41	31	27	53	32		1.61321	1.88863	2.08934	2.0676	1.88785	2.08859		+	322053	322930	878		multidrug DMT transporter permease
KPN_RS01530	KPN_RS01530									1.04661	0.0657202	0.779839								1.37064	0.454848	0.0710998		137	251	143	164	469	206		4.22465	4.488	4.27697	4.64818	5.02136	4.75622		+	323026	323691	666		haloacid dehalogenase
KPN_RS01535	yeiE	KPN_00284																																									hypothetical protein
KPN_RS01540	phnE	KPN_00286								0.927433	-0.108685	0.833593								1.41002	0.495717	0.306674		5	8	4	5	13	8		-0.419208	-0.398949	-0.718016	-0.254329	-0.0987341	0.153689		-	324994	325878	885		phosphonate ABC transporter%2C permease protein PhnE
KPN_RS01545	KPN_RS01545	KPN_00287								0.605586	-0.723596	0.358077								0.95243	-0.0703152	0.938505		4	6	1	4	3	4		-0.708714	-0.785972	-2.30298	-0.543836	-2.04627	-0.763849		-	325875	326747	873		phosphonate ABC transporter%2C permease protein PhnE
KPN_RS01550	KPN_RS01550									0.722363	-0.469204	0.237715								1.27864	0.354606	0.464413		15	28	12	11	40	11		1.07556	1.34648	0.755915	0.809801	1.48623	0.589788		-	326814	327752	939		phosphonate ABC transporter substrate-binding protein
KPN_RS01555	phnC	KPN_00288																																									phosphonate ABC transporter ATP-binding protein
KPN_RS01560	ykgK	KPN_00290							√	0.103139	-3.27734	0.0440379								0.987852	-0.0176327	0.991133		7	41	4	0	7	0		0.0282515	1.88863	-0.718016	-3.71376	-0.946731	-3.93377		+	329466	330008	543		helix-turn-helix transcriptional regulator
KPN_RS01565	yagZ	KPN_00291							√	0.351746	-1.50739	0.00424614								1.29964	0.378117	0.272315		47	102	20	18	46	33		2.69122	3.19307	1.46961	1.49569	1.68554	2.13232		+	330083	330670	588		common pilus major fimbrillin subunit EcpA
KPN_RS01570	yagY	KPN_00292								0.233263	-2.09997	0.0532941								1.52085	0.604881	0.316676		8	42	5	2	10	7		0.208824	1.92298	-0.428509	-1.39183	-0.461304	-0.0268836		+	330729	331397	669		fimbrial chaperone EcpB
KPN_RS01575	yagX	KPN_00293								0.509826	-0.971924	0.137403								1.37353	0.457892	0.444938		16	37	6	16	27	16		1.16575	1.74241	-0.187501	1.33063	0.927738	1.11062		+	331423	333948	2526		hypothetical protein
KPN_RS01580	yagW	KPN_00294								0.542277	-0.882899	0.241807								2.64548	1.40353	0.0755107		10	26	14	3	37	23		0.513678	1.24151	0.97004	-0.906406	1.3752	1.62081		+	333938	335581	1644		hypothetical protein
KPN_RS01585	yagV	KPN_00295								1.01814	0.0259358	0.965342								1.67504	0.744198	0.115025		16	10	8	11	37	15		1.16575	-0.0940945	0.199522	0.809801	1.3752	1.02042		+	335550	336260	711		hypothetical protein
KPN_RS01590	yhdY	KPN_00296								0.868404	-0.203562	0.728977								6.0732	2.60246	0.125867		41	22	19	19	522	42		2.4964	1.00544	1.39746	1.57164	5.17567	2.47562		-	336264	336953	690		amino acid ABC transporter permease
KPN_RS01595	gltJ	KPN_00297								1.6311	0.705848	0.202668								5.49318	2.45764	0.106025		31	18	32	25	657	63		2.09864	0.723041	2.13443	1.95866	5.50723	3.05491		-	336943	337695	753		membrane protein
KPN_RS01600	gltL	KPN_00298								1.60054	0.678559	0.436596								10.1515	3.34361	0.0623945		76	18	47	37	1886	179		3.37875	0.723041	2.68191	2.51506	7.02787	4.55407		-	337692	338510	819		ABC transporter
KPN_RS01605	fliY	KPN_00299								1.25799	0.331126	0.763149							√	14.9033	3.89756	0.0225824		202	31	102	46	4295	528		4.78314	1.49087	3.79154	2.8254	8.21499	6.11199		-	338512	339321	810		cysteine ABC transporter substrate-binding protein
KPN_RS01610	umuC	KPN_00300								1.78861	0.83884	0.114484							√	4.10851	2.03862	0.00619168		11	9	15	12	144	46		0.644923	-0.238484	1.06626	0.930096	3.3213	2.60538		+	339656	339826	171		hypothetical protein
KPN_RS01615	livF	KPN_00301								0.664218	-0.59027	0.268262								0.946002	-0.0800847	0.887385		13	12	6	6	9	10		0.876248	0.157444	-0.187501	-0.0133208	-0.605694	0.458543		-	339943	340638	696		ABC transporter ATP-binding protein
KPN_RS01620	livG	KPN_00302								1.30659	0.38581	0.394373								1.30437	0.383356	0.341131		8	10	9	9	28	11		0.208824	-0.0940945	0.359986	0.534167	0.979268	0.589788		-	340631	341413	783		ABC transporter ATP-binding protein
KPN_RS01625	livM	KPN_00303								0.505349	-0.984647	0.229401								2.59615	1.37638	0.0935825		4	11	5	1	14	9		-0.708714	0.03715	-0.428509	-2.1288	0.00435943	0.314153		-	341400	342449	1050		branched-chain amino acid ABC transporter permease
KPN_RS01630	livH	KPN_00304								0.792859	-0.334863	0.637444								1.57125	0.651912	0.2903		16	10	12	4	21	16		1.16575	-0.0940945	0.755915	-0.543836	0.572643	1.11062		-	342449	343348	900		branched-chain amino acid ABC transporter permease
KPN_RS01635	livJ	KPN_00305								0.770297	-0.376513	0.457853								0.372638	-1.42416	0.0631299		6	14	6	5	6	1		-0.178199	0.371569	-0.187501	-0.254329	-1.15318	-2.34881		-	343368	344504	1137		branched-chain amino acid ABC transporter substrate-binding protein
KPN_RS01640	KPN_RS01640																																										hypothetical protein
KPN_RS01645	eutC	KPN_00306								1.11876	0.161896	0.72227								1.02838	0.0403687	0.94376		6	12	8	7	23	5		-0.178199	0.157444	0.199522	0.19313	0.700967	-0.474343		-	345049	345825	777		ethanolamine ammonia-lyase small subunit
KPN_RS01650	eutB	KPN_00307								1.83053	0.872262	0.0790908								1.79416	0.843307	0.109807		15	14	25	16	96	28		1.07556	0.371569	1.78448	1.33063	2.73884	1.89912		-	345822	347210	1389		ethanolamine ammonia lyase large subunit
KPN_RS01655	yhfM	KPN_00308																																									ethanolamine permease
KPN_RS01660	KPN_RS01660																																										hypothetical protein
KPN_RS01665	mmuP	KPN_00309								0.636994	-0.650649	0.0756992								1.42452	0.510475	0.0662996		77	80	39	37	119	55		3.39749	2.8445	2.41584	2.51506	3.04725	2.86064		+	348873	350282	1410		S-methylmethionine permease
KPN_RS01670	mmuM	KPN_00310								1.07795	0.108296	0.633423							√	1.94005	0.956095	0.00506239		134	186	157	110	576	253		4.19282	4.05662	4.41127	4.07414	5.31756	5.05207		+	350269	351201	933		homocysteine S-methyltransferase
KPN_RS01675	tauA	KPN_00311								1.62031	0.696269	0.184151							√	6.74095	2.75295	0.0109105		9	8	12	9	208	50		0.369288	-0.398949	0.755915	0.534167	3.85028	2.72444		+	351442	352404	963		taurine ABC transporter substrate-binding protein
KPN_RS01680	tauB	KPN_00312								2.06759	1.04795	0.201303							√	4.49427	2.16809	0.00897609		9	3	9	7	98	29		0.369288	-1.67906	0.359986	0.19313	2.76843	1.94887		+	352416	353183	768		taurine ABC transporter ATP-binding protein
KPN_RS01685	tauC	KPN_00313							√	2.10735	1.07543	0.0490156								2.15613	1.10845	0.185334		5	7	11	9	72	12		-0.419208	-0.579521	0.635621	0.534167	2.32629	0.710082		+	353180	354007	828		taurine ABC transporter permease
KPN_RS01690	tauD	KPN_00314								1.03442	0.0488237	0.902074								2.40468	1.26584	0.265335		15	19	12	15	130	13		1.07556	0.79899	0.755915	1.24044	3.17428	0.821113		+	354004	354855	852		taurine dioxygenase
KPN_RS01695	yhjT	KPN_00315								1.71275	0.776317	0.192505							√	0.29465	-1.76293	0.0120827		3	10	9	7	5	2		-1.07128	-0.0940945	0.359986	0.19313	-1.39419	-1.61185		-	355011	356729	1719		acyltransferase
KPN_RS01700	hemB	KPN_00316							√	2.65551	1.40899	0.00010235							√	0.444197	-1.17073	6.64004e-05		1060	1935	3134	2819	2690	1476		7.17189	7.43208	8.72608	8.74746	7.54004	7.59419		-	356933	357907	975		delta-aminolevulinic acid dehydratase
KPN_RS01705	ampH	KPN_00317								1.30325	0.382109	0.0689982								1.05592	0.0785052	0.564187		250	330	313	268	668	314		5.09003	4.88209	5.40438	5.35502	5.53116	5.36314		-	358014	359174	1161		D-alanyl-D-alanine-carboxypeptidase/endopeptidase AmpH
KPN_RS01710	KPN_RS01710	KPN_00318								0.887821	-0.171659	0.481527								0.837515	-0.255814	0.263534		113	201	99	112	172	105		3.94791	4.16822	3.74868	4.10002	3.57683	3.78733		+	359373	359906	534		isochorismatase
KPN_RS01715	sbmA	KPN_00319								0.751654	-0.41186	0.0786192							√	0.616081	-0.698808	0.00337743		595	683	389	354	449	270		6.33932	5.93039	5.71754	5.75588	4.95856	5.14571		+	360024	361244	1221		transporter
KPN_RS01720	yaiW	KPN_00320								0.779702	-0.359005	0.192336								0.759909	-0.396101	0.0757922		382	395	230	236	335	220		5.70068	5.14112	4.96068	5.17194	4.53655	4.85086		+	361263	362369	1107		hypothetical protein
KPN_RS01725	yaiY	KPN_00321								0.66987	-0.578048	0.583265								4.79105	2.26034	0.0619477		10	9	15	1	44	31		0.513678	-0.238484	1.06626	-2.1288	1.62211	2.04351		-	362366	362668	303		membrane protein
KPN_RS01730	yaiZ	KPN_00322							√	0.141155	-2.82464	0.00908622							√	4.58553	2.19709	0.0247666		25	22	1	4	27	10		1.79379	1.00544	-2.30298	-0.543836	0.927738	0.458543		+	362921	363124	204		membrane protein
KPN_RS01735	ddl	KPN_00323							√	1.53288	0.616249	0.00786114							√	1.40044	0.485877	0.0063674		638	1153	1088	970	3147	1491		6.4399	6.68539	7.20018	7.20882	7.76637	7.60877		-	363157	364254	1098		D-alanine--D-alanine ligase A
KPN_RS01740	KPN_RS01740	KPN_00324							√	5.46188	2.4494	0.000957475							√	0.35114	-1.50988	0.00022186		62	38	207	190	143	77		3.08715	1.78037	4.80903	4.85989	3.31129	3.34235		+	364354	365037	684		extensin
KPN_RS01745	KPN_RS01745	KPN_00325							√	14.9086	3.89807	2.30531e-06							√	0.0963257	-3.37594	5.43747e-06		41	55	572	535	110	58		2.4964	2.308	6.27319	6.35098	2.93428	2.93659		+	365207	366406	1200		MFS transporter
KPN_RS01750	yaiB	KPN_00326								1.32399	0.404896	0.0847023							√	1.6077	0.685003	0.0344234		235	286	297	235	1044	378		5.00094	4.67598	5.3288	5.16582	6.17498	5.63038		+	366706	366966	261		anti-adapter protein IraP
KPN_RS01755	phoA	KPN_00327								0.862395	-0.213579	0.253357								1.20775	0.27232	0.295359		281	480	255	241	735	262		5.25835	5.42198	5.10924	5.20212	5.66896	5.1024		+	367056	368486	1431		alkaline phosphatase
KPN_RS01760	psiF	KPN_00328								1.24208	0.312753	0.236019								1.08916	0.123212	0.512989		95	193	153	115	321	145		3.69879	4.10978	4.37415	4.13799	4.47505	4.2511		+	368578	368895	318		phosphate starvation-inducible protein PsiF
KPN_RS01765	proC	KPN_00329							√	0.661313	-0.596594	0.00664355							√	1.66671	0.737003	0.00118555		979	1518	701	562	2208	1129		7.05726	7.08202	6.56636	6.42195	7.25523	7.20769		-	368962	369771	810		pyrroline-5-carboxylate reductase
KPN_RS01770	yaiI	KPN_00330								1.0738	0.102722	0.578091								1.03894	0.0551167	0.680322		206	289	210	197	442	229		4.81136	4.69101	4.82974	4.91195	4.93591	4.90858		+	369888	370346	459		DUF188 domain-containing protein
KPN_RS01775	KPN_RS01775	KPN_00331							√	1.31436	0.394356	0.0440069								1.15154	0.203571	0.28058		435	636	606	477	1147	780		5.88789	5.8276	6.35642	6.1856	6.31066	6.67448		-	370343	371053	711		hypothetical protein
KPN_RS01780	aroL	KPN_00332								0.824756	-0.27796	0.180223								1.06934	0.0967214	0.533496		186	270	158	130	329	161		4.66439	4.59307	4.4204	4.31415	4.51051	4.40162		+	371382	371915	534		shikimate kinase II
KPN_RS01785	yaiA	KPN_00333							√	1.63571	0.709919	0.0116413								1.26053	0.334033	0.0695197		117	178	181	188	488	250		3.99788	3.99337	4.61588	4.84466	5.07859	5.03489		+	371987	372178	192		hypothetical protein
KPN_RS01790	aroM	KPN_00334								0.959017	-0.0603716	0.839562							√	1.91556	0.937764	0.0127962		47	105	55	52	240	95		2.69122	3.23469	2.90647	3.00048	4.05627	3.64365		+	372449	373114	666		hypothetical protein
KPN_RS01795	yaiE	KPN_00335								1.20123	0.264518	0.154654							√	1.36293	0.446709	0.0170874		679	856	745	679	1863	1159		6.52969	6.2559	6.65412	6.69457	7.01018	7.24551		+	373192	373476	285		hypothetical protein
KPN_RS01800	rdgC	KPN_00336								0.918443	-0.122738	0.425599							√	0.749909	-0.415212	0.0246696		1523	2569	1439	1398	2034	1276		7.69453	7.84086	7.60341	7.7359	7.13684	7.3842		-	373548	374459	912		recombination-associated protein RdgC
KPN_RS01805	yajF	KPN_00337								1.47961	0.565217	0.181946							√	1.83965	0.879432	0.0417809		102	78	93	107	462	152		3.80084	2.80821	3.65895	4.03443	4.99969	4.31889		+	374549	375463	915		fructokinase
KPN_RS01810	sbcC	KPN_00338							√	2.10804	1.0759	0.000319449							√	0.6849	-0.546035	0.00264488		454	676	969	854	1309	673		5.9495	5.91553	7.03316	7.02518	6.50118	6.46176		-	375537	378674	3138		exonuclease subunit SbcC
KPN_RS01815	sbcD	KPN_00339							√	2.34956	1.23239	0.000728614							√	0.565276	-0.822972	0.00641944		227	267	465	427	593	232		4.95108	4.57698	5.9747	6.02602	5.35948	4.92731		-	378671	379876	1206		exonuclease sbcCD subunit D
KPN_RS01820	phoB	KPN_00340								0.823647	-0.279901	0.133501							√	0.743267	-0.428048	0.0224064		304	480	267	225	368	208		5.37166	5.42198	5.17545	5.10322	4.6719	4.77013		+	380059	380748	690		DNA-binding response regulator
KPN_RS01825	phoR	KPN_00341								0.951654	-0.0714906	0.70097							√	0.667393	-0.583391	0.0185159		271	479	269	269	341	222		5.20617	5.41898	5.1862	5.36038	4.56212	4.86389		+	380770	382065	1296		PAS domain-containing sensor histidine kinase
KPN_RS01830	brnQ	KPN_00342							√	3.19665	1.67656	3.98395e-05							√	0.223358	-2.16257	4.94034e-05		1262	2158	4074	4170	1720	1136		7.42343	7.5894	9.10447	9.31224	6.89499	7.21661		+	382480	383799	1320		branched-chain amino acid transporter 2 carrier protein BrnQ
KPN_RS01835	proY	KPN_00343								1.52446	0.608298	0.0637541							√	0.140658	-2.82973	1.76927e-05		892	2262	1642	1765	465	286		6.92307	7.65729	7.79374	8.0721	5.00902	5.22862		+	383886	385259	1374		proline-specific permease ProY
KPN_RS01840	malZ	KPN_00344								0.946251	-0.0797049	0.68807							√	33.9185	5.084	0.0025467		133	213	132	117	16042	2481		4.18206	4.25168	4.16191	4.16276	10.116	8.34322		+	385411	387228	1818		maltodextrin glucosidase
KPN_RS01845	KPN_RS01845	KPN_00345								1.01567	0.0224282	0.951714								1.40886	0.494525	0.114403		52	48	47	31	105	67		2.83561	2.1135	2.68191	2.26352	2.86748	3.14304		-	387225	388127	903		LysR family transcriptional regulator
KPN_RS01850	KPN_RS01850	KPN_00346								1.35432	0.437572	0.413841								1.27818	0.354089	0.402146		10	9	13	7	25	15		0.513678	-0.238484	0.866946	0.19313	0.818804	1.02042		+	388394	389035	642		hydrolase
KPN_RS01855	KPN_RS01855	KPN_00347								0.811171	-0.301922	0.644297								1.60122	0.679174	0.258956		5	14	9	3	20	9		-0.419208	0.371569	0.359986	-0.906406	0.50393	0.314153		+	389222	389767	546		antibiotic biosynthesis monooxygenase
KPN_RS01860	KPN_RS01860	KPN_00348								1.2084	0.273099	0.43196								1.05049	0.0710683	0.79691		25	29	24	26	57	27		1.79379	1.39623	1.72677	2.01416	1.99187	1.84759		+	389792	391660	1869		amidohydrolase
KPN_RS01865	KPN_RS01865	KPN_00349								1.59878	0.676969	0.156937								0.88205	-0.181068	0.631194		8	22	17	18	38	13		0.208824	1.00544	1.24134	1.49569	1.41316	0.821113		-	391719	392579	861		fructose-1%2C6-bisphosphate aldolase%2C class II
KPN_RS01870	KPN_RS01870	KPN_00350								1.40756	0.493195	0.319618								0.853661	-0.228266	0.578119		5	11	10	7	14	9		-0.419208	0.03715	0.504376	0.19313	0.00435943	0.314153		-	392609	393571	963		kinase
KPN_RS01875	KPN_RS01875	KPN_00351								0.783018	-0.352883	0.543807								1.41603	0.501851	0.364969		9	22	6	13	29	12		0.369288	1.00544	-0.187501	1.04113	1.02902	0.710082		-	393637	395028	1392		PTS ascorbate transporter subunit IIC
KPN_RS01880	KPN_RS01880	KPN_00352							√	0.326786	-1.61358	0.0424518							√	4.23233	2.08145	0.0116987		5	6	1	1	12	7		-0.419208	-0.785972	-2.30298	-2.1288	-0.209765	-0.0268836		-	395049	395336	288		PTS mannose transporter subunit IIA
KPN_RS01885	KPN_RS01885	KPN_00353								1.17533	0.233072	0.790061								1.1447	0.194969	0.786228		6	2	4	2	11	2		-0.178199	-2.16448	-0.718016	-1.39183	-0.33006	-1.61185		-	395342	395785	444		PTS sugar transporter subunit IIA
KPN_RS01895	KPN_RS01895	KPN_00354								0.787949	-0.343825	0.0645133								0.830921	-0.267217	0.187578		6606	12408	5704	5461	8257	5960		9.81103	10.1126	9.58994	9.70132	9.15787	9.60744		-	396132	396734	603		peroxiredoxin
KPN_RS01900	yajB	KPN_00355								0.889498	-0.168936	0.436318								1.10368	0.142318	0.475099		103	163	96	84	223	97		3.81485	3.86673	3.70452	3.68712	3.95051	3.67356		-	396862	397443	582		ACP phosphodiesterase
KPN_RS01905	KPN_RS01905																																										hypothetical protein
KPN_RS01910	queA	KPN_00356								0.782259	-0.354282	0.116151							√	0.546203	-0.87249	0.00780333		1152	2382	1030	1000	977	739		7.29191	7.73185	7.12119	7.25274	6.07933	6.59663		+	397699	398763	1065		tRNA preQ1(34) S-adenosylmethionine ribosyltransferase-isomerase QueA
KPN_RS01915	tgt	KPN_00357							√	1.64358	0.716838	0.00259451							√	0.333287	-1.58516	4.61977e-05		3292	5839	5707	5559	3682	2181		8.80633	9.02522	9.5907	9.72698	7.99285	8.15733		+	398872	399999	1128		tRNA guanosine(34) transglycosylase Tgt
KPN_RS01920	yajC	KPN_00358								1.19826	0.260936	0.116953							√	0.567253	-0.817936	0.00045875		2735	4811	3465	3330	4055	2081		8.53895	8.74586	8.87091	8.98776	8.13204	8.08963		+	400022	400354	333		preprotein translocase subunit YajC
KPN_RS01925	secD	KPN_00359							√	1.29177	0.369349	0.0403227							√	0.478494	-1.06343	0.00013546		6293	11443	8774	8373	8294	4616		9.74101	9.99583	10.2112	10.3179	9.16432	9.23881		+	400381	402228	1848		protein-export membrane protein SecD
KPN_RS01930	secF	KPN_00360							√	1.25941	0.332746	0.0403016							√	0.56022	-0.835935	0.000415485		3849	6102	4845	4678	5465	2961		9.03182	9.08877	9.35449	9.47807	8.56252	8.59834		+	402239	403210	972		preprotein translocase subunit SecF
KPN_RS01935	KPN_RS01935	KPN_00361								0.636802	-0.651084	0.140095								1.37132	0.455561	0.217888		16	36	13	11	32	21		1.16575	1.70341	0.866946	0.809801	1.16875	1.49249		+	403347	403712	366		glyoxalase
KPN_RS01940	KPN_RS01940	KPN_00362								0.946116	-0.0799107	0.799732								1.10627	0.145705	0.701781		32	42	32	22	75	24		2.14373	1.92298	2.13443	1.77809	2.38478	1.68094		+	403736	404431	696		DNA-binding transcriptional regulator
KPN_RS01945	tsx	KPN_00363							√	0.52789	-0.92169	0.0027775								1.10267	0.140995	0.423067		5623	11768	3534	3204	8867	3514		9.57861	10.0362	8.89935	8.93212	9.26069	8.84533		-	404486	405370	885		nucleoside-specific channel-forming protein Tsx
KPN_RS01950	yajI	KPN_00364								1.00938	0.0134733	0.960423								1.32556	0.4066	0.123735		40	57	42	33	108	51		2.46121	2.35908	2.52145	2.35233	2.90793	2.75273		-	405669	406208	540		hypothetical protein
KPN_RS01955	ybaD	KPN_00365								0.931893	-0.101764	0.629215								1.2362	0.305913	0.14127		771	902	579	629	1714	723		6.71288	6.33137	6.29072	6.5843	6.88995	6.56508		+	406356	406805	450		NrdR family transcriptional regulator
KPN_RS01960	ribD	KPN_00366								0.980454	-0.0284778	0.852542								0.835106	-0.259969	0.0502962		676	1133	692	648	1161	612		6.52331	6.66016	6.54773	6.6272	6.32815	6.32479		+	406809	407912	1104		bifunctional diaminohydroxyphosphoribosylaminopyrimidine deaminase/5-amino-6-(5-phosphoribosylamino)uracil reductase
KPN_RS01965	ribH	KPN_00367								0.897907	-0.155362	0.445772								0.761215	-0.393624	0.0967305		2828	5984	2976	2818	3843	2892		8.58718	9.0606	8.65146	8.74695	8.05458	8.56433		+	408000	408470	471		6%2C7-dimethyl-8-ribityllumazine synthase
KPN_RS01970	nusB	KPN_00368								0.922021	-0.117129	0.563693							√	0.696484	-0.521837	0.0234211		2299	4898	2570	2289	3056	2139		8.28847	8.77171	8.43989	8.44706	7.72404	8.12928		+	408490	408909	420		N utilization substance protein B
KPN_RS01975	thiL	KPN_00369								0.781873	-0.354993	0.0881649							√	0.738991	-0.436372	0.0485933		1446	2857	1314	1177	1663	1177		7.61971	7.99413	7.47236	7.48775	6.84638	7.26774		+	408981	409952	972		thiamine-monophosphate kinase
KPN_RS01980	pgpA	KPN_00370								0.795187	-0.330635	0.0956617								0.805576	-0.311907	0.131376		638	1180	554	525	795	557		6.4399	6.71877	6.2271	6.32379	5.7821	6.18905		+	409981	410448	468		phosphatidylglycerophosphatase A
KPN_RS01985	yajO	KPN_00371							√	1.70189	0.767137	0.00813263								1.04168	0.0589128	0.686629		99	141	162	151	330	185		3.75799	3.65825	4.45635	4.52941	4.51488	4.6015		-	410494	411468	975		oxidoreductase
KPN_RS01990	dxs	KPN_00372							√	1.74048	0.799488	0.00255827							√	0.467383	-1.09732	0.000133415		2166	4143	4227	3939	3802	2179		8.20251	8.53022	9.15765	9.23004	8.03911	8.15601		-	411529	413391	1863		1-deoxy-D-xylulose-5-phosphate synthase
KPN_RS01995	ispA	KPN_00373							√	1.84104	0.880522	0.00232589							√	0.277448	-1.84971	4.57103e-05		1015	1989	2113	1983	1283	561		7.10934	7.47178	8.15748	8.24007	6.47225	6.19937		-	413410	414309	900		(2E%2C6E)-farnesyl diphosphate synthase
KPN_RS02000	xseB	KPN_00374							√	2.16782	1.11625	0.00123996							√	0.404756	-1.30488	8.16355e-05		322	662	853	726	664	347		5.45452	5.88536	6.84931	6.79106	5.5225	5.5071		-	414310	414552	243		exodeoxyribonuclease 7 small subunit
KPN_RS02005	thiI	KPN_00375								0.741737	-0.431021	0.0607574							√	0.653853	-0.612962	0.00863888		1838	3693	1503	1525	1876	1200		7.96567	8.36436	7.66617	7.86131	7.02021	7.29565		+	414734	416182	1449		tRNA 4-thiouridine(8) synthase ThiI
KPN_RS02010	KPN_RS02010	KPN_00376							√	5.17392	2.37126	1.5505e-05							√	0.283715	-1.81749	0.000217235		87	145	480	434	304	118		3.57257	3.69846	6.02045	6.04945	4.39668	3.95497		-	416249	416725	477		activator of HSP90 ATPase
KPN_RS02015	thiJ	KPN_00377							√	5.20713	2.38049	5.78893e-06							√	0.311627	-1.68211	4.94786e-05		210	321	1122	992	727	331		4.83904	4.84226	7.24456	7.24116	5.65318	5.43909		-	416776	417369	594		oxidative-stress-resistance chaperone
KPN_RS02020	apbA	KPN_00378							√	8.56867	3.09907	3.60297e-06							√	0.203064	-2.29999	4.5225e-06		333	382	2488	2234	1022	506		5.5029	5.0929	8.39312	8.41198	6.14426	6.05064		-	417332	418243	912		2-dehydropantoate 2-reductase
KPN_RS02025	yajQ	KPN_00379								0.876761	-0.189744	0.175753								1.06633	0.0926532	0.486769		4186	6339	3836	3225	7115	4513		9.15289	9.14374	9.01763	8.94155	8.94313	9.20626		+	418435	418926	492		nucleotide-binding protein
KPN_RS02030	yajR	KPN_00380								1.08935	0.123462	0.46783							√	0.397315	-1.33164	0.000153657		761	1004	743	738	593	334		6.69406	6.48585	6.65025	6.81469	5.35948	5.45209		-	418970	420334	1365		MFS transporter
KPN_RS02035	KPN_RS02035	KPN_00381								1.54416	0.626821	0.0727315								1.30387	0.382799	0.158059		23	43	38	39	98	61		1.67595	1.95653	2.37885	2.59002	2.76843	3.00874		-	420494	421672	1179		oxidoreductase
KPN_RS02040	KPN_RS02040	KPN_00382								1.23121	0.300077	0.505085								0.811828	-0.300754	0.519613		7	11	10	7	12	10		0.0282515	0.03715	0.504376	0.19313	-0.209765	0.458543		-	422003	423367	1365		MFS transporter
KPN_RS02045	KPN_RS02045	KPN_00383																																									xylose isomerase
KPN_RS02050	KPN_RS02050	KPN_00384							√	3.98711	1.99534	0.00959771								1.17935	0.237994	0.543414		7	5	24	14	40	30		0.0282515	-1.02698	1.72677	1.14422	1.48623	1.99696		-	424271	425950	1680		FAD-binding dehydrogenase
KPN_RS02055	KPN_RS02055	KPN_00385								5.9674	2.5771	0.0626653								1.84808	0.886023	0.0639802		4	0	6	5	22	12		-0.708714	-4.48641	-0.187501	-0.254329	0.638232	0.710082		-	425961	426281	321		NIPSNAP protein
KPN_RS02060	KPN_RS02060	KPN_00386							√	3.6843	1.88139	0.00189369								0.495611	-1.01272	0.158532		11	14	43	30	23	41		0.644923	0.371569	2.555	2.21698	0.700967	2.44127		-	426295	427971	1677		3-oxosteroid 1-dehydrogenase
KPN_RS02065	KPN_RS02065	KPN_00387							√	2.91941	1.54568	0.00838381							√	0.358954	-1.47813	0.0138956		7	18	32	23	16	15		0.0282515	0.723041	2.13443	1.84083	0.190773	1.02042		-	427968	428789	822		shikimate dehydrogenase
KPN_RS02070	KPN_RS02070	KPN_00388							√	3.62986	1.85992	0.00727366								0.40176	-1.3156	0.0815771		19	12	49	34	21	38		1.40676	0.157444	2.74142	2.39476	0.572643	2.33301		+	428942	429700	759		IclR family transcriptional regulator
KPN_RS02075	KPN_RS02075	KPN_00389								0.832408	-0.264638	0.224777								1.01166	0.0167264	0.920696		161	243	147	111	275	138		4.45675	4.44137	4.31663	4.08714	4.25229	4.17997		-	429740	430072	333		hypothetical protein
KPN_RS02080	cyoE	KPN_00390							√	1.23751	0.307439	0.0355039							√	0.554493	-0.850758	0.00115		13195	20991	16529	15614	20158	8918		10.8091	10.8711	11.1248	11.2168	10.4455	10.1888		-	430322	431209	888		protoheme IX farnesyltransferase
KPN_RS02085	cyoD	KPN_00391							√	1.3436	0.426105	0.0170275							√	0.571162	-0.808028	0.0010421		5449	9239	7612	7281	9444	4342		9.53327	9.68719	10.0062	10.1163	9.35164	9.15054		-	431221	431550	330		cytochrome o ubiquinol oxidase subunit IV
KPN_RS02090	cyoC	KPN_00392							√	1.40245	0.48795	0.00922733							√	0.567139	-0.818225	0.000604492		7389	12817	11037	10299	13237	6267		9.97262	10.1594	10.5422	10.6165	9.83872	9.6799		-	431550	432161	612		cytochrome o ubiquinol oxidase subunit III
KPN_RS02095	cyoB	KPN_00393							√	1.43577	0.521826	0.00686819							√	0.558158	-0.841254	0.000197988		24164	44115	38336	35063	42427	22450		11.682	11.9426	12.3385	12.3839	11.5191	11.5207		-	432151	434142	1992		cytochrome ubiquinol oxidase subunit I
KPN_RS02100	cyoA	KPN_00394							√	1.35691	0.440324	0.0304589							√	0.457054	-1.12956	0.00162562		15592	30437	23392	22922	18862	13591		11.0499	11.4072	11.6258	11.7707	10.3496	10.7966		-	434162	435106	945		cytochrome ubiquinol oxidase subunit II
KPN_RS02105	ampG	KPN_00395								1.41376	0.499541	0.0517221							√	0.45431	-1.13825	0.00022028		704	1538	1209	1099	1025	616		6.58182	7.1009	7.35225	7.38887	6.14849	6.33418		-	435586	437061	1476		AmpG family muropeptide MFS transporter
KPN_RS02110	yajG	KPN_00396								1.03589	0.0508774	0.72999								0.903946	-0.145692	0.18315		1387	2365	1529	1403	2830	1405		7.55963	7.72152	7.6909	7.74105	7.61322	7.52309		-	437105	437683	579		hypothetical protein
KPN_RS02115	bolA	KPN_00397								0.959624	-0.0594591	0.771903							√	2.17549	1.12134	0.000244986		696	795	626	488	2455	1348		6.56534	6.14931	6.40323	6.21845	7.40818	7.46337		+	437986	438303	318		BolA family transcriptional regulator
KPN_RS02120	tig	KPN_00398							√	0.802595	-0.317255	0.0310944							√	0.82922	-0.270172	0.0476899		32461	54626	27293	25523	42726	25555		12.1078	12.2509	11.8483	11.9258	11.5292	11.7076		+	438649	439947	1299		trigger factor
KPN_RS02125	clpP	KPN_00399							√	1.4031	0.488614	0.0084161							√	0.812475	-0.299604	0.0489547		3990	6509	6091	5105	8718	5373		9.08371	9.18192	9.68464	9.60408	9.23624	9.45787		+	440256	440879	624		ATP-dependent Clp protease proteolytic subunit
KPN_RS02130	clpX	KPN_00400							√	1.35951	0.443082	0.0239573								0.796802	-0.327706	0.071091		6746	12759	10566	9210	14486	9753		9.84128	10.1529	10.4793	10.4553	9.9688	10.3179		+	441130	442404	1275		ATP-dependent Clp protease ATP-binding subunit ClpX
KPN_RS02135	lon	KPN_00401							√	2.12464	1.08722	0.0209563								1.20814	0.272789	0.327959		12512	8701	18215	15910	33444	29042		10.7324	9.60064	11.2649	11.2439	11.1759	11.8921		+	442588	444942	2355		endopeptidase La
KPN_RS02140	hupB	KPN_00402								1.10974	0.150222	0.495008								1.01905	0.0272245	0.794837		7509	7683	6911	6152	14592	6866		9.99586	9.42114	9.86684	9.8732	9.97932	9.81159		+	445152	445424	273		DNA-binding protein HU-beta
KPN_RS02145	ppiD	KPN_00403							√	1.41087	0.496581	0.00682225							√	0.543525	-0.879581	0.000232282		5693	8186	7751	7254	8469	4460		9.59646	9.51262	10.0323	10.1109	9.19444	9.18922		+	445639	447513	1875		peptidylprolyl isomerase
KPN_RS02150	ybaV	KPN_00404							√	2.54513	1.34774	0.0254359								0.654469	-0.611604	0.09785		15	11	30	20	32	19		1.07556	0.03715	2.0428	1.64379	1.16875	1.35163		+	447662	448030	369		competence protein ComEA
KPN_RS02155	ybaW	KPN_00405								1.0401	0.0567176	0.876927								1.50526	0.590015	0.115451		39	50	49	25	114	57		2.42514	2.1718	2.74142	1.95866	2.98558	2.91172		+	448142	448543	402		thioesterase
KPN_RS02160	ybaX	KPN_00406								0.995825	-0.00603605	0.968835							√	0.741378	-0.431718	0.0291652		663	1114	734	607	940	606		6.49531	6.63577	6.63268	6.53298	6.02366	6.31059		-	448655	449356	702		7-cyano-7-deazaguanine synthase QueC
KPN_RS02165	ybaE	KPN_00407							√	3.26194	1.70573	0.000237708								0.811396	-0.301521	0.354302		94	125	320	234	578	179		3.6836	3.48513	5.43624	5.15968	5.32255	4.55407		-	449423	451123	1701		hypothetical protein
KPN_RS02170	cof	KPN_00408								1.06578	0.0919051	0.761332							√	1.93311	0.950925	0.00579897		74	79	74	52	262	125		3.34053	2.82647	3.33123	3.00048	4.18255	4.03777		+	451251	452069	819		HMP-PP phosphatase
KPN_RS02175	KPN_RS02175	KPN_00409							√	0.410946	-1.28298	0.00314551								2.18175	1.12549	0.0592559		74	99	30	24	95	97		3.34053	3.15021	2.0428	1.90095	2.72381	3.67356		-	452114	453166	1053		cysteine synthase
KPN_RS02180	ybaO	KPN_00410							√	3.11709	1.6402	0.000107494							√	0.232194	-2.1066	2.06064e-05		217	271	605	564	288	143		4.88623	4.5984	6.35404	6.42707	4.31881	4.23113		+	453282	453740	459		transcriptional regulator
KPN_RS02185	mdlA	KPN_00411							√	1.66896	0.738946	0.0213327							√	0.269925	-1.88937	2.10963e-05		628	1495	1281	1258	706	378		6.41713	7.06	7.43568	7.58373	5.61092	5.63038		+	453784	455556	1773		multidrug ABC transporter permease/ATP-binding protein
KPN_RS02190	mdlB	KPN_00412							√	1.52978	0.613324	0.00538699							√	0.430045	-1.21744	0.000108179		523	836	829	751	692	380		6.15341	6.22181	6.80816	6.83987	5.58205	5.63798		+	455549	457327	1779		multidrug ABC transporter permease/ATP-binding protein
KPN_RS02195	glnK	KPN_00413								0.617158	-0.696287	0.225473								0.609016	-0.715448	0.245935		9	12	7	3	6	3		0.369288	0.157444	0.0189495	-0.906406	-1.15318	-1.12642		+	457571	457909	339		nitrogen regulatory protein P-II 2
KPN_RS02200	amtB	KPN_00414								1.21191	0.277277	0.362845							√	0.527243	-0.92346	0.0468768		32	41	38	30	30	27		2.14373	1.88863	2.37885	2.21698	1.07712	1.84759		+	457943	459229	1287		ammonium transporter
KPN_RS02205	tesB	KPN_00415								0.956373	-0.0643554	0.760991							√	0.758241	-0.399271	0.0228197		430	910	498	442	780	363		5.87123	6.3441	6.07351	6.07577	5.75463	5.57204		-	459283	460146	864		acyl-CoA thioesterase II
KPN_RS02210	ybaY	KPN_00416							√	1.67304	0.742471	0.00200439								1.16186	0.216433	0.0689692		600	900	1035	886	2280	1238		6.35138	6.32817	7.12817	7.07822	7.30151	7.3406		+	460363	460854	492		glycoprotein/polysaccharide metabolism
KPN_RS02215	ybaZ	KPN_00417								0.895074	-0.159921	0.531397								1.31572	0.395852	0.177006		79	99	62	60	191	72		3.43424	3.15021	3.07784	3.2051	3.72758	3.24613		-	460892	461203	312		methylated-DNA--protein-cysteine methyltransferase
KPN_RS02220	KPN_RS02220	KPN_00418								1.04304	0.0607966	0.898123							√	2.53934	1.34445	0.0168186		17	14	14	10	75	27		1.25064	0.371569	0.97004	0.678557	2.38478	1.84759		-	461271	461678	408		dTDP-glucose pyrophosphorylase
KPN_RS02225	KPN_RS02225	KPN_00419								0.655223	-0.609943	0.169491							√	2.1134	1.07956	0.00661267		94	77	51	34	196	90		3.6836	2.78971	2.79856	2.39476	3.76476	3.56607		+	462325	462582	258		hypothetical protein
KPN_RS02230	KPN_RS02230	KPN_00420								0.654372	-0.611816	0.0651632							√	1.87034	0.903299	0.00922639		102	112	58	49	227	97		3.80084	3.32737	2.98242	2.9156	3.9761	3.67356		+	462579	462794	216		hypothetical protein
KPN_RS02235	KPN_RS02235	KPN_00421								1.3617	0.445405	0.0713262								0.947394	-0.0779639	0.663791		180	217	212	203	447	189		4.61722	4.27846	4.84338	4.95512	4.95212	4.63228		-	462929	464356	1428		DNA-binding transcriptional regulator
KPN_RS02240	KPN_RS02240	KPN_00422								0.787571	-0.344518	0.410907								0.863759	-0.211299	0.700591		25	50	31	15	53	13		1.79379	2.1718	2.08934	1.24044	1.88785	0.821113		+	464445	465059	615		membrane protein
KPN_RS02245	KPN_RS02245	KPN_00423								0.735757	-0.442699	0.174553								0.68493	-0.545971	0.0921471		50	62	30	33	44	24		2.77957	2.47937	2.0428	2.35233	1.62211	1.68094		-	465104	465967	864		nickel/cobalt efflux protein RcnA
KPN_RS02250	KPN_RS02250								√	1.59238	0.671186	0.0265105								0.790337	-0.339461	0.0861405		108	124	153	131	246	113		3.88291	3.47359	4.37415	4.32516	4.09182	3.89277		+	466132	466404	273		hypothetical protein
KPN_RS02255	ylaB	KPN_00425								1.00561	0.00806687	0.974757							√	2.3266	1.21822	0.000262494		248	255	197	190	949	484		5.07846	4.51077	4.73777	4.85989	6.0374	5.98658		-	466439	467998	1560		cyclic diguanylate phosphodiesterase
KPN_RS02260	KPN_RS02260	KPN_00426								1.13049	0.17695	0.52779							√	3.93248	1.97544	0.00537635		33	48	38	32	358	111		2.18745	2.1135	2.37885	2.30861	4.63221	3.86713		-	468232	469341	1110		ABC transporter ATP-binding protein
KPN_RS02265	KPN_RS02265																																										hypothetical protein
KPN_RS02270	KPN_RS02270	KPN_00427								0.922383	-0.116562	0.791745							√	5.30236	2.40663	0.0219534		14	19	16	8	184	41		0.979342	0.79899	1.15645	0.373702	3.67386	2.44127		+	469698	470930	1233		cyclodextrin-binding protein
KPN_RS02275	KPN_RS02275	KPN_00428								1.27215	0.347263	0.670343							√	3.30372	1.72409	0.0208386		15	6	14	5	71	26		1.07556	-0.785972	0.97004	-0.254329	2.30625	1.79415		+	470993	472300	1308		arabinogalactan ABC transporter permease
KPN_RS02280	KPN_RS02280	KPN_00429								0.577565	-0.791945	0.209455							√	3.54249	1.82476	0.0137679		7	24	7	5	57	18		0.0282515	1.1283	0.0189495	-0.254329	1.99187	1.27568		+	472311	473162	852		arabinogalactan ABC transporter permease
KPN_RS02285	KPN_RS02285	KPN_00430								1.27488	0.350362	0.404825							√	2.32199	1.21536	0.00984208		13	36	25	20	98	69		0.876248	1.70341	1.78448	1.64379	2.76843	3.18517		+	473167	474369	1203		galactosidase
KPN_RS02290	KPN_RS02290	KPN_00431								0.946032	-0.0800393	0.748786								2.50211	1.32314	0.0515228		63	114	63	63	237	276		3.11005	3.35279	3.10074	3.27492	4.03816	5.17736		+	474401	476458	2058		beta-galactosidase
KPN_RS02295	KPN_RS02295	KPN_00432								0.911265	-0.134058	0.762659								0.872074	-0.197477	0.630643		8	14	7	8	14	7		0.208824	0.371569	0.0189495	0.373702	0.00435943	-0.0268836		+	476523	476837	315		PTS sugar transporter
KPN_RS02300	KPN_RS02300	KPN_00433								1.29994	0.37845	0.35356							√	2.1857	1.1281	0.00536488		14	37	24	24	108	60		0.979342	1.74241	1.72677	1.90095	2.90793	2.98509		-	476974	478245	1272		maltoporin
KPN_RS02305	lacI	KPN_00434								0.976258	-0.0346653	0.826007							√	1.26228	0.336027	0.025714		465	660	435	407	1102	582		5.984	5.881	5.87859	5.9569	6.25294	6.25234		+	478516	479586	1071		lac repressor
KPN_RS02310	rpmE2	KPN_00435								1.03173	0.0450614	0.895594								1.42826	0.514263	0.087408		35	79	54	34	130	67		2.27111	2.82647	2.88024	2.39476	3.17428	3.14304		+	479702	479965	264		50S ribosomal protein L31
KPN_RS02315	rpmJ2	KPN_00436								1.33445	0.416251	0.36442								1.1078	0.147691	0.770684		17	24	16	28	39	36		1.25064	1.1283	1.15645	2.11913	1.45016	2.25605		+	479965	480105	141		50S ribosomal protein L36
KPN_RS02320	KPN_RS02320	KPN_00437								1.10936	0.14973	0.633833								1.02261	0.0322613	0.892899		34	39	34	28	67	34		2.22989	1.81737	2.22058	2.11913	2.22319	2.17475		-	480102	480800	699		N-acetyltransferase
KPN_RS02325	KPN_RS02325	KPN_00438								1.52633	0.610066	0.23213							√	1.45241	0.538452	0.0184237		313	172	278	248	864	374		5.41368	3.94404	5.23359	5.24334	5.9021	5.61505		+	480901	482352	1452		DNA-binding protein
KPN_RS02330	ylaC	KPN_00439								0.933613	-0.0991028	0.750063							√	0.291407	-1.77889	0.00553027		384	1060	477	463	204	241		5.7082	6.56412	6.01142	6.14267	3.82234	4.98211		-	482327	482797	471		membrane protein
KPN_RS02335	KPN_RS02335									0.761014	-0.394005	0.516564							√	3.38845	1.76063	0.012922		10	8	4	6	42	16		0.513678	-0.398949	-0.718016	-0.0133208	1.55577	1.11062		+	482818	482958	141		hypothetical protein
KPN_RS02340	maa	KPN_00440							√	1.47098	0.556781	0.0402039							√	0.353854	-1.49878	2.85657e-05		810	1816	1477	1324	1036	536		6.78403	7.34053	7.641	7.65747	6.16388	6.13366		-	482930	483496	567		maltose O-acetyltransferase
KPN_RS02345	hha	KPN_00441							√	1.73271	0.79303	0.00258258							√	0.31249	-1.67812	3.80338e-05		805	1487	1579	1390	904	547		6.7751	7.05226	7.73731	7.72763	5.96736	6.16294		-	483655	483873	219		transcriptional regulator
KPN_RS02350	ybaJ	KPN_00442							√	2.33785	1.22518	0.000259879							√	0.310392	-1.68783	3.39805e-05		738	1340	1987	1660	1109	659		6.64981	6.90214	8.0688	7.98364	6.26207	6.43145		-	483900	484274	375		Hha toxicity attenuator
KPN_RS02355	acrB	KPN_00443							√	4.92381	2.29978	1.04851e-06							√	0.141298	-2.82318	9.47979e-07		8553	13279	42659	39228	11766	6463		10.1837	10.2105	12.4926	12.5459	9.66878	9.72433		-	484760	487906	3147		multidrug efflux RND transporter permease subunit
KPN_RS02360	acrA	KPN_00444							√	6.69197	2.74243	9.15626e-07							√	0.11608	-3.10681	1.15507e-06		2597	4374	18209	17035	4052	2349		8.46427	8.60849	11.2645	11.3425	8.13097	8.26436		-	487929	489122	1194		MexE family multidrug efflux RND transporter periplasmic adaptor subunit
KPN_RS02365	acrR	KPN_00445							√	0.519578	-0.944587	0.0489472							√	1.80205	0.849639	0.00407705		496	370	169	170	681	304		6.07701	5.04692	4.5172	4.69987	5.55895	5.31652		+	489265	489915	651		DNA-binding transcriptional repressor AcrR
KPN_RS02370	kefA	KPN_00446								0.835954	-0.258504	0.102906								0.88323	-0.179139	0.103325		2009	3295	1748	1611	3041	1644		8.09398	8.19987	7.88396	7.94043	7.71695	7.74966		+	490045	493392	3348		hypothetical protein
KPN_RS02375	KPN_RS02375	KPN_00447								0.919888	-0.12047	0.488628							√	1.26594	0.340208	0.0394316		397	544	370	297	899	444		5.75617	5.60238	5.64539	5.50299	5.95936	5.86227		-	493428	494339	912		hypothetical protein
KPN_RS02380	ybaM	KPN_00448								0.866709	-0.20638	0.415254								1.19479	0.256762	0.260035		83	119	79	56	160	93		3.50507	3.41445	3.42494	3.10642	3.47281	3.61312		-	494407	494580	174		DUF2496 domain-containing protein
KPN_RS02385	priC	KPN_00449								0.813097	-0.2985	0.186861								0.981663	-0.0267008	0.887514		240	336	169	191	384	179		5.03125	4.90805	4.5172	4.86744	4.73322	4.55407		-	494593	495120	528		primosomal replication protein N''
KPN_RS02390	ybaN	KPN_00450								1.40215	0.487639	0.149507								0.879758	-0.184821	0.340076		107	100	110	111	213	98		3.86955	3.16464	3.89996	4.08714	3.88447	3.68828		+	495190	495567	378		hypothetical protein
KPN_RS02395	apt	KPN_00451							√	0.619744	-0.690255	0.0264							√	0.242235	-2.04552	6.65621e-05		1445	3374	1083	1066	488	326		7.61871	8.23405	7.19354	7.34491	5.07859	5.41717		+	495718	496269	552		adenine phosphoribosyltransferase
KPN_RS02400	dnaX	KPN_00452								0.813727	-0.297384	0.0835378							√	0.722958	-0.468016	0.00936182		2030	3276	1628	1647	2518	1261		8.10898	8.19153	7.78139	7.9723	7.44473	7.36715		+	496362	498269	1908		DNA polymerase III subunit gamma/tau
KPN_RS02405	ybaB	KPN_00453							√	0.762226	-0.391708	0.0230714								1.10609	0.14547	0.170463		3148	4802	2377	2244	5246	2830		8.74181	8.74316	8.32729	8.41842	8.50352	8.53307		+	498327	498659	333		YbaB/EbfC family nucleoid-associated protein
KPN_RS02410	recR	KPN_00454							√	0.724132	-0.465675	0.0157962								0.985865	-0.0205387	0.830563		2640	4552	2056	1869	3889	2187		8.48796	8.66603	8.11803	8.15468	8.07175	8.16129		+	498659	499264	606		recombination protein RecR
KPN_RS02415	htpG	KPN_00455							√	1.88447	0.91416	0.000994807								1.20898	0.273793	0.232468		8573	16153	19465	15439	36297	27731		10.187	10.4931	11.3607	11.2006	11.294	11.8255		+	499375	501249	1875		molecular chaperone HtpG
KPN_RS02420	adk	KPN_00456								0.851026	-0.232724	0.136033							√	0.620742	-0.687934	0.00116545		3096	5071	2660	2604	3360	1807		8.71778	8.82178	8.48954	8.63303	7.86084	7.88601		+	501472	502116	645		adenylate kinase
KPN_RS02425	KPN_RS02425									0.931654	-0.102134	0.58746							√	0.667598	-0.582949	0.00252236		809	1607	874	790	1183	588		6.78225	7.16419	6.88437	6.91286	6.35522	6.26712		+	502245	503206	962		ferrochelatase
KPN_RS02430	gsk	KPN_00458							√	0.591843	-0.756712	0.00244843							√	0.646829	-0.628545	0.00239518		823	1383	514	472	658	351		6.80699	6.9477	6.11909	6.17041	5.50942	5.52361		+	503270	504574	1305		inosine/guanosine kinase
KPN_RS02435	ybaL	KPN_00459							√	2.21105	1.14473	0.000160736							√	0.289026	-1.79073	1.01881e-05		1462	2403	3493	2992	1914	1039		7.63558	7.74451	8.88252	8.83338	7.04913	7.0879		-	504610	506286	1677		Kef family K(+) transporter
KPN_RS02440	KPN_RS02440																																										hypothetical protein
KPN_RS02445	KPN_RS02445									0.240139	-2.05806	0.0674511								3.41851	1.77337	0.111563		7	7	3	0	10	4		0.0282515	-0.579521	-1.08059	-3.71376	-0.461304	-0.763849		+	506398	506511	114		hypothetical protein
KPN_RS02450	fsr	KPN_00460							√	1.36781	0.451866	0.0344654							√	1.31902	0.399464	0.0381294		276	402	400	313	1036	473		5.2325	5.16643	5.75772	5.57856	6.16388	5.95345		-	506512	507732	1221		MFS transporter
KPN_RS02455	ushA	KPN_00461							√	1.31566	0.395783	0.0340459								1.00244	0.00352258	0.973367		732	1016	942	827	1911	927		6.63805	6.50298	6.99241	6.97885	7.04687	6.92343		+	508002	509654	1653		bifunctional UDP-sugar hydrolase/5'-nucleotidase
KPN_RS02460	ybaK	KPN_00462								1.03184	0.0452132	0.79447								1.12419	0.168881	0.308886		456	838	544	457	1055	693		5.95583	6.22526	6.20085	6.12387	6.19009	6.50398		-	509760	510239	480		aminoacyl-tRNA deacylase
KPN_RS02465	ybaP	KPN_00463								1.11885	0.162011	0.416626							√	1.3161	0.396274	0.0292422		411	499	392	393	1122	534		5.80611	5.47793	5.72861	5.90646	6.27888	6.12827		-	510442	511236	795		hypothetical protein
KPN_RS02470	copA	KPN_00464							√	1.53447	0.617745	0.00602021							√	2.1872	1.12909	0.000166884		407	658	670	573	2704	1553		5.79202	5.87663	6.50115	6.44989	7.54752	7.66753		-	511368	513869	2502		Cu+ exporting ATPase
KPN_RS02475	cueR	KPN_00465								1.28231	0.358747	0.125594							√	1.33937	0.421551	0.0350609		104	144	132	112	330	186		3.82872	3.68851	4.16191	4.10002	4.51488	4.60926		+	513976	514386	411		transcriptional regulator
KPN_RS02480	ybbJ	KPN_00466								1.06786	0.0947285	0.56126							√	0.728818	-0.45637	0.015228		312	489	350	302	512	246		5.40907	5.44875	5.56533	5.52703	5.14779	5.01167		-	514383	514841	459		membrane protein
KPN_RS02485	ybbK	KPN_00467								0.978909	-0.0307538	0.838919							√	1.25462	0.327249	0.0329908		618	909	628	519	1431	823		6.39399	6.34252	6.40783	6.30722	6.62969	6.75185		-	514838	515755	918		protease
KPN_RS02490	ybbL	KPN_00468								0.763972	-0.388409	0.117361								1.13533	0.183109	0.183119		493	540	327	283	743	362		6.06827	5.59174	5.46741	5.43344	5.68457	5.56806		+	515896	516573	678		iron ABC transporter ATP-binding protein FetA
KPN_RS02495	ybbM	KPN_00469								0.744569	-0.425523	0.170093								1.0368	0.0521376	0.743106		405	380	241	207	519	229		5.78492	5.08534	5.02794	4.98321	5.16736	4.90858		+	516560	517342	783		iron export ABC transporter permease subunit FetB
KPN_RS02500	ybbN	KPN_00470							√	1.62825	0.703321	0.00190642								1.29151	0.369054	0.36969		1723	2502	2854	2426	4855	5483		7.87249	7.80274	8.59108	8.5309	8.39178	9.48711		-	517450	518304	855		co-chaperone YbbN
KPN_RS02505	ybbO	KPN_00471								0.991396	-0.0124667	0.949336								1.09299	0.128286	0.410645		253	484	280	266	663	298		5.1072	5.43394	5.24392	5.34423	5.52033	5.28781		-	518363	519133	771		short-chain dehydrogenase/reductase
KPN_RS02510	tesA	KPN_00472								1.17052	0.22715	0.34381								1.24144	0.312013	0.165644		159	186	174	137	443	182		4.43877	4.05662	4.55914	4.38953	4.93917	4.57798		-	519162	519785	624		arylesterase
KPN_RS02515	ybbA	KPN_00473								0.888838	-0.170007	0.607679								0.789697	-0.34063	0.206454		38	90	46	37	73	32		2.38815	3.01343	2.65122	2.51506	2.34605	2.08859		+	519756	520442	687		ABC transporter ATP-binding protein
KPN_RS02520	ybbP	KPN_00474								1.11945	0.162784	0.580202								0.934278	-0.0980764	0.569541		64	150	94	81	169	90		3.13259	3.74721	3.6743	3.63497	3.55152	3.56607		+	520439	522853	2415		sugar ABC transporter permease
KPN_RS02525	KPN_RS02525																																										hypothetical protein
KPN_RS02530	KPN_RS02530	KPN_00475							√	12.1042	3.59743	8.96214e-06							√	0.150854	-2.72877	1.06748e-05		111	105	1087	916	289	184		3.92226	3.23469	7.19886	7.12623	4.3238	4.5937		+	523035	524180	1146		membrane protein
KPN_RS02535	ybbB	KPN_00476								0.846979	-0.239602	0.274698							√	0.594184	-0.751017	0.00631268		292	562	264	276	352	161		5.31365	5.6493	5.15918	5.39738	4.60786	4.40162		-	524288	525364	1077		tRNA 2-selenouridine(34) synthase MnmH
KPN_RS02540	purK	KPN_00477								0.834607	-0.260831	0.20305							√	0.431384	-1.21295	0.000150125		802	1598	759	720	676	339		6.76972	7.15609	6.68097	6.77909	5.54832	5.47349		-	525476	526543	1068		5-(carboxyamino)imidazole ribonucleotide synthase
KPN_RS02545	purE	KPN_00478								0.803433	-0.31575	0.185146							√	0.313553	-1.67322	7.9179e-05		407	870	388	363	237	134		5.79202	6.27929	5.71383	5.79205	4.03816	4.13769		-	526540	527049	510		5-(carboxyamino)imidazole ribonucleotide mutase
KPN_RS02550	ybjC	KPN_00479								1.03433	0.0486949	0.913634							√	0.399449	-1.32392	0.0127163		16	48	21	26	19	10		1.16575	2.1135	1.53832	2.01416	0.431781	0.458543		-	527146	527484	339		hypothetical protein
KPN_RS02555	ybbF	KPN_00480							√	2.00889	1.0064	0.001662							√	0.536477	-0.898412	0.000302983		1115	2304	2679	2373	2697	1548		7.24484	7.68383	8.49981	8.49904	7.54379	7.66288		-	527592	528314	723		UDP-2%2C3-diacylglucosamine hydrolase
KPN_RS02560	ppiB	KPN_00481							√	1.79869	0.846946	0.000403343							√	0.661325	-0.59657	0.00243938		5460	8311	10201	8733	12218	7273		9.53618	9.53448	10.4286	10.3786	9.72316	9.89466		-	528318	528812	495		peptidyl-prolyl cis-trans isomerase
KPN_RS02565	cysS	KPN_00482								0.826024	-0.275744	0.133972								1.12797	0.173726	0.101215		2802	5339	2696	2316	5848	3091		8.57386	8.89608	8.50893	8.46397	8.66023	8.66032		+	528988	530373	1386		cysteine--tRNA ligase
KPN_RS02570	ybcJ	KPN_00483							√	0.719771	-0.47439	0.0192895							√	1.33581	0.417715	0.0160936		505	778	373	331	938	540		6.10293	6.11814	5.65702	5.6591	6.02059	6.14438		-	530419	530631	213		ribosome-associated protein
KPN_RS02575	folD	KPN_00484							√	0.742213	-0.430094	0.0320587							√	1.23875	0.30888	0.0270093		1563	2819	1251	1185	3039	1705		7.73192	7.97481	7.4015	7.49752	7.716	7.8022		-	530633	531499	867		bifunctional methylenetetrahydrofolate dehydrogenase/methenyltetrahydrofolate cyclohydrolase
KPN_RS02580	KPN_RS02580	KPN_00486								0.703678	-0.507012	0.103615							√	0.305952	-1.70862	0.00579974		65	111	43	51	24	21		3.15478	3.31449	2.555	2.97274	0.761088	1.49249		+	531839	531915	77		tRNA-Arg
KPN_RS02585	KPN_RS02585	KPN_00487							√	0.106165	-3.23562	0.0439136							√	24.9896	4.64326	0.0144977		149	47	3	12	496	99		4.34536	2.08344	-1.08059	0.930096	5.10203	3.70285		+	532378	532671	294		hypothetical protein
KPN_RS02590	KPN_RS02590	KPN_00488								0.804049	-0.314645	0.165481							√	0.5344	-0.904008	0.0029467		203	389	187	169	184	115		4.79025	5.11907	4.66281	4.69138	3.67386	3.91797		+	533067	533468	402		5-hydroxyisourate hydrolase
KPN_RS02595	KPN_RS02595								√	5.3619	2.42274	0.00493904							√	0.467114	-1.09815	0.00177969		53	21	130	132	125	68		2.86283	0.939853	4.13996	4.33609	3.11792	3.16426		-	533547	533717	171		hypothetical protein
KPN_RS02600	KPN_RS02600																																										hypothetical protein
KPN_RS02605	KPN_RS02605	KPN_00489								1.91985	0.940992	0.243269								1.56032	0.641843	0.416763		67	19	53	45	268	38		3.19818	0.79899	2.85353	2.79403	4.21516	2.33301		+	534228	535532	1305		citrate (Si)-synthase
KPN_RS02610	KPN_RS02610									0.649605	-0.622366	0.44641							√	19.8397	4.31032	0.0399573		6	6	6	1	224	30		-0.178199	-0.785972	-0.187501	-2.1288	3.95695	1.99696		-	535585	535890	306		hypothetical protein
KPN_RS02615	KPN_RS02615	KPN_00490								0.771752	-0.373791	0.61355							√	32.4071	5.01824	0.0250779		5	3	2	2	277	41		-0.419208	-1.67906	-1.56601	-1.39183	4.26272	2.44127		-	535868	536530	663		LuxR family transcriptional regulator
KPN_RS02620	KPN_RS02620	KPN_00491								0.857485	-0.221817	0.591378								1.90375	0.928841	0.0591339		11	22	10	11	37	28		0.644923	1.00544	0.504376	0.809801	1.3752	1.89912		+	537001	537561	561		fimbrial protein
KPN_RS02625	KPN_RS02625	KPN_00492								1.41929	0.50517	0.424037								0.758997	-0.397833	0.669243		3	4	3	5	12	1		-1.07128	-1.31649	-1.08059	-0.254329	-0.209765	-2.34881		+	537620	538315	696		fimbrial chaperone
KPN_RS02630	KPN_RS02630	KPN_00493								0.713904	-0.486198	0.105822								1.24376	0.314706	0.21251		70	99	55	38	118	64		3.26091	3.15021	2.90647	2.55303	3.03512	3.07745		+	538326	540761	2436		membrane protein
KPN_RS02635	KPN_RS02635	KPN_00494								1.03233	0.0459108	0.913579								1.05761	0.0808105	0.832504		13	16	10	13	27	12		0.876248	0.557982	0.504376	1.04113	0.927738	0.710082		+	540763	541788	1026		fimbrial protein
KPN_RS02640	KPN_RS02640	KPN_00495							√	2.03559	1.02544	0.0171261								0.894495	-0.160855	0.586137		108	112	223	130	362	140		3.88291	3.32737	4.91619	4.31415	4.64822	4.20065		-	541811	542677	867		GNAT family acetyltransferase
KPN_RS02645	KPN_RS02645	KPN_00496							√	8.65959	3.1143	1.83388e-06							√	0.0421696	-4.56765	3.18576e-07		835	1632	8253	7582	727	342		6.82786	7.18646	10.1228	10.1747	5.65318	5.48619		+	543188	544108	921		lipid A biosynthesis lauroyl acyltransferase
KPN_RS02650	KPN_RS02650	KPN_00497							√	6.57725	2.71748	9.08567e-06							√	0.291016	-1.78083	1.35698e-05		352	398	1968	1833	1155	600		5.58284	5.15202	8.05494	8.12662	6.32068	6.29625		+	544209	544481	273		hypothetical protein
KPN_RS02655	cadC	KPN_00498								1.05684	0.0797559	0.652696								0.765448	-0.385624	0.0647598		461	731	460	499	816	365		5.97155	6.0283	5.95912	6.25058	5.81969	5.57995		+	544775	546343	1569		transcriptional regulator CadC
KPN_RS02660	cadB	KPN_00499								0.574358	-0.799977	0.481074							√	66.8142	6.06208	0.00042174		900	152	188	122	34061	6820		6.93594	3.76625	4.67048	4.22288	11.2022	9.80189		+	546709	548043	1335		arginine:agmatine antiporter
KPN_RS02665	cadA	KPN_00500								0.872489	-0.196791	0.537508								21.216	4.40708	0.159822		35	44	31	22	4085	133		2.27111	1.98932	2.08934	1.77809	8.14268	4.12692		+	548126	550273	2148		lysine decarboxylase CadA
KPN_RS02670	yjdL	KPN_00501								1.20482	0.268819	0.58878								4.85337	2.27899	0.0831329		5	7	6	5	104	13		-0.419208	-0.579521	-0.187501	-0.254329	2.85374	0.821113		+	550333	551808	1476		MFS transporter
KPN_RS02675	lysS	KPN_00502								1.47536	0.561071	0.125161							√	2.38112	1.25164	0.000583131		558	444	629	502	3080	1316		6.24677	5.30963	6.41012	6.25922	7.73533	7.42872		+	552140	553657	1518		lysine--tRNA ligase
KPN_RS02680	KPN_RS02680	KPN_00503								0.769328	-0.378328	0.201866								1.46569	0.551575	0.0866702		56	70	39	35	127	50		2.94154	2.65314	2.41584	2.43599	3.14073	2.72444		-	553734	554159	426		hypothetical protein
KPN_RS02685	KPN_RS02685	KPN_00504							√	0.460683	-1.11815	0.0230511							√	2.90514	1.53861	0.0102294		24	34	9	11	70	27		1.73607	1.62211	0.359986	0.809801	2.28593	1.84759		+	554731	555651	921		myo-inosose-2 dehydratase
KPN_RS02690	KPN_RS02690	KPN_00505								0.76778	-0.381235	0.406308								1.24826	0.319923	0.545907		12	17	7	10	28	8		0.765217	0.642871	0.0189495	0.678557	0.979268	0.153689		+	555648	556820	1173		oxidoreductase
KPN_RS02695	KPN_RS02695	KPN_00506								0.679344	-0.557787	0.266676								1.10148	0.139442	0.748661		18	45	12	20	32	22		1.33081	2.02138	0.755915	1.64379	1.16875	1.55808		+	556830	557861	1032		oxidoreductase
KPN_RS02700	KPN_RS02700	KPN_00507								0.805529	-0.311991	0.597966								0.933651	-0.0990442	0.856733		4	6	4	2	6	3		-0.708714	-0.785972	-0.718016	-1.39183	-1.15318	-1.12642		-	558667	559674	1008		oxidoreductase
KPN_RS02705	KPN_RS02705	KPN_00508								1.20351	0.267251	0.390035								0.836902	-0.25687	0.368885		27	37	29	30	48	30		1.90272	1.74241	1.9947	2.21698	1.74629	1.99696		+	559776	560795	1020		transcriptional regulator
KPN_RS02710	KPN_RS02710	KPN_00509								0.64179	-0.639826	0.247184								0.937733	-0.092751	0.86239		15	13	6	7	10	10		1.07556	0.268476	-0.187501	0.19313	-0.461304	0.458543		+	561225	562148	924		LacI family transcriptional regulator
KPN_RS02715	KPN_RS02715	KPN_00510								1.25307	0.325466	0.426437								1.02095	0.0299086	0.933444		18	20	23	14	35	24		1.33081	0.87114	1.66665	1.14422	1.29613	1.68094		+	562181	563665	1485		D-ribose transporter ATP-binding protein
KPN_RS02720	KPN_RS02720	KPN_00511								0.907405	-0.140181	0.720081								1.55222	0.634337	0.0952527		18	20	13	13	40	25		1.33081	0.87114	0.866946	1.04113	1.48623	1.73865		+	563676	564707	1032		inner-membrane translocator
KPN_RS02725	KPN_RS02725																																										hypothetical protein
KPN_RS02730	KPN_RS02730									1.04413	0.0622992	0.909749								0.458373	-1.12541	0.0606727		8	29	17	10	10	9		0.208824	1.39623	1.24134	0.678557	-0.461304	0.314153		+	564891	565499	609		hypothetical protein
KPN_RS02735	KPN_RS02735	KPN_00512								0.798613	-0.324431	0.0687448							√	1.84985	0.887409	0.032554		1080	1863	934	837	2575	2400		7.19884	7.37739	6.98011	6.99618	7.47702	8.29535		-	565547	566551	1005		sucrose operon repressor
KPN_RS02740	KPN_RS02740	KPN_00513							√	0.738649	-0.437039	0.0189321							√	2.88507	1.5286	0.00686948		1606	2451	1256	1037	4977	5017		7.77107	7.77304	7.40725	7.30514	8.42758	9.35898		-	566581	567981	1401		sucrose-6-phosphate hydrolase
KPN_RS02745	KPN_RS02745	KPN_00514							√	0.713264	-0.487491	0.0241594							√	3.31385	1.72851	0.000939691		1646	2812	1396	1026	6762	5348		7.80655	7.97123	7.55966	7.28976	8.86972	9.45114		-	567981	569351	1371		PTS sucrose EIIBC component
KPN_RS02750	KPN_RS02750	KPN_00515							√	0.634083	-0.657257	0.00754644							√	4.46124	2.15745	9.00816e-05		2837	4331	2080	1438	14535	9384		8.59177	8.59424	8.13477	7.77659	9.97367	10.2623		-	569456	570973	1518		sucrose porin
KPN_RS02755	KPN_RS02755	KPN_00516								0.856428	-0.223597	0.209643							√	3.19606	1.67629	0.0013093		1364	1714	1061	975	5388	4496		7.53552	7.25716	7.16395	7.21624	8.54205	9.20081		-	571138	572061	924		aminoimidazole riboside kinase
KPN_RS02760	KPN_RS02760																																										hypothetical protein
KPN_RS02765	KPN_RS02765									0.723679	-0.466578	0.0815276							√	1.50701	0.591687	0.00506257		435	472	257	249	783	423		5.88789	5.39776	5.12049	5.24914	5.76017	5.79244		+	572174	572941	768		Crp/Fnr family transcriptional regulator
KPN_RS02770	KPN_RS02770									0.70377	-0.506825	0.31395								0.547933	-0.867929	0.0904676		8	20	7	7	8	4		0.208824	0.87114	0.0189495	0.19313	-0.766159	-0.763849		+	573077	573421	345		GTPase
KPN_RS02775	KPN_RS02775	KPN_00517								0.744854	-0.424971	0.190132								1.46513	0.551028	0.0585289		46	92	45	32	114	64		2.66052	3.04497	2.61985	2.30861	2.98558	3.07745		+	573421	574563	1143		MFP transporter
KPN_RS02780	KPN_RS02780	KPN_00518								0.992383	-0.0110318	0.946136							√	0.21348	-2.22782	5.37773e-05		317	495	336	279	144	65		5.43197	5.46633	5.50652	5.41294	3.3213	3.09965		-	574604	575401	798		iron ABC transporter ATP-binding protein
KPN_RS02785	KPN_RS02785	KPN_00519								0.917588	-0.124081	0.496999							√	0.200247	-2.32014	0.000581962		340	537	355	262	157	48		5.53287	5.58371	5.58576	5.32241	3.44559	2.66614		-	575398	576480	1083		iron-siderophore ABC transporter permease
KPN_RS02790	KPN_RS02790	KPN_00520								0.881094	-0.182632	0.34284							√	0.231696	-2.1097	0.00319639		528	674	467	355	276	62		6.16712	5.91126	5.98088	5.75995	4.25751	3.03201		-	576488	577606	1119		ABC transporter substrate-binding protein
KPN_RS02795	KPN_RS02795									1.05587	0.0784308	0.868869								1.14286	0.192645	0.735316		6	9	7	5	11	12		-0.178199	-0.238484	0.0189495	-0.254329	-0.33006	0.710082		-	577698	577817	120		hypothetical protein
KPN_RS02800	KPN_RS02800	KPN_00521								1.09936	0.136659	0.467666								0.916154	-0.126337	0.365669		1493	1807	1600	1226	2507	1505		7.66584	7.33337	7.75637	7.54657	7.43841	7.62225		+	577878	578267	390		hypothetical protein
KPN_RS02805	KPN_RS02805									1.01877	0.0268245	0.963976								1.26961	0.344385	0.387924		13	8	8	7	19	12		0.876248	-0.398949	0.199522	0.19313	0.431781	0.710082		+	578447	578902	456		membrane protein
KPN_RS02810	KPN_RS02810	KPN_00522																																									hypothetical protein
KPN_RS02815	KPN_RS02815																																										hypothetical protein
KPN_RS02820	KPN_RS02820	KPN_00523								1.30616	0.385335	0.271668							√	1.97029	0.978409	0.0177453		28	31	29	30	136	54		1.95425	1.49087	1.9947	2.21698	3.23914	2.83441		+	579408	580586	1179		amidohydrolase
KPN_RS02825	KPN_RS02825	KPN_00524								1.33417	0.415948	0.189991							√	2.00325	1.00234	0.0056921		30	40	41	31	148	81		2.0521	1.85344	2.4871	2.26352	3.3607	3.41495		+	580606	581382	777		ABC transporter substrate-binding protein
KPN_RS02830	KPN_RS02830	KPN_00525								1.28466	0.361384	0.166825							√	2.04401	1.0314	0.000521999		280	296	319	251	1233	618		5.25322	4.72548	5.43173	5.26065	6.41492	6.33886		+	581511	582464	954		NADP-dependent aryl-alcohol dehydrogenase
KPN_RS02835	KPN_RS02835																																										molybdenum cofactor biosynthesis protein F
KPN_RS02840	KPN_RS02840	KPN_00526							√	2.93463	1.55318	0.0279261								0.790767	-0.338675	0.448223		3	7	16	8	19	10		-1.07128	-0.579521	1.15645	0.373702	0.431781	0.458543		-	584069	584845	777		3-oxoacyl-ACP reductase
KPN_RS02845	KPN_RS02845	KPN_00527								0.525942	-0.927023	0.136102								1.17389	0.231292	0.637249		5	12	3	3	8	4		-0.419208	0.157444	-1.08059	-0.906406	-0.766159	-0.763849		-	584933	586666	1734		arylsulfatase
KPN_RS02850	KPN_RS02850	KPN_00528								2.3024	1.20314	0.100342								1.46181	0.547752	0.413551		1	2	3	3	14	3		-2.29368	-2.16448	-1.08059	-0.906406	0.00435943	-1.12642		-	586711	587898	1188		anaerobic sulfatase maturase
KPN_RS02855	KPN_RS02855									0.588154	-0.765735	0.315782								1.61651	0.692881	0.248328		3	14	3	3	9	8		-1.07128	0.371569	-1.08059	-0.906406	-0.605694	0.153689		+	588324	589007	684		helix-turn-helix transcriptional regulator
KPN_RS02860	KPN_RS02860																																										MFS transporter
KPN_RS02865	KPN_RS02865	KPN_00530							√	6.79636	2.76476	0.000166746							√	0.115346	-3.11596	0.00108483		10	13	68	56	10	13		0.513678	0.268476	3.21009	3.10642	-0.461304	0.821113		+	590348	591463	1116		class II histone deacetylase
KPN_RS02870	KPN_RS02870	KPN_00531								1.18378	0.243396	0.55031								0.512659	-0.963929	0.0799532		10	19	12	14	17	5		0.513678	0.79899	0.755915	1.14422	0.275661	-0.474343		-	591470	592063	594		hypothetical protein
KPN_RS02875	KPN_RS02875	KPN_00532								0.562589	-0.829847	0.181655							√	3.41641	1.77248	0.0137573		5	10	4	2	25	11		-0.419208	-0.0940945	-0.718016	-1.39183	0.818804	0.589788		-	592041	593540	1500		APC family amino acid permease
KPN_RS02880	KPN_RS02880	KPN_00533								0.856618	-0.223277	0.82013								1.18017	0.238997	0.641939		12	3	3	4	10	4		0.765217	-1.67906	-1.08059	-0.543836	-0.461304	-0.763849		-	593917	594282	366		hypothetical protein
KPN_RS02885	KPN_RS02885	KPN_00534								0.691791	-0.531593	0.28702								1.97258	0.980081	0.125868		7	13	5	5	17	17		0.0282515	0.268476	-0.428509	-0.254329	0.275661	1.19551		-	594296	595597	1302		FAD-dependent oxidoreductase
KPN_RS02890	KPN_RS02890	KPN_00535								0.907157	-0.140576	0.741691								1.40564	0.491231	0.33245		17	26	21	10	53	17		1.25064	1.24151	1.53832	0.678557	1.88785	1.19551		+	595756	597240	1485		aldehyde dehydrogenase
KPN_RS02895	KPN_RS02895								√	0.309564	-1.69169	0.00453141								0.680062	-0.556263	0.150545		175	459	60	82	114	41		4.57669	5.35751	3.03092	3.65256	2.98558	2.44127		+	597635	598716	1082		hypothetical protein
KPN_RS02900	KPN_RS02900	KPN_00536							√	0.438047	-1.19084	0.0149113								0.768092	-0.380648	0.0801276		135	371	84	73	125	66		4.20351	5.05081	3.51294	3.48591	3.11792	3.12151		+	598776	600974	2199		TonB-dependent receptor
KPN_RS02905	KPN_RS02905	KPN_00537								0.786058	-0.347292	0.18242							√	0.233372	-2.0993	9.44556e-05		877	2002	809	825	355	242		6.89862	7.48117	6.77295	6.97536	4.62008	4.98807		+	601082	602458	1377		phenylalanine transporter
KPN_RS02910	KPN_RS02910	KPN_00538								0.6204	-0.68873	0.368202								4.43948	2.15039	0.0583602		10	6	5	2	52	9		0.513678	-0.785972	-0.428509	-1.39183	1.86062	0.314153		+	602610	603851	1242		MFS transporter
KPN_RS02915	KPN_RS02915	KPN_00539								1.73466	0.794655	0.175622							√	1.9862	0.990008	0.0272845		10	7	13	9	48	23		0.513678	-0.579521	0.866946	0.534167	1.74629	1.62081		+	603868	604890	1023		AP endonuclease
KPN_RS02920	KPN_RS02920	KPN_00540								1.59296	0.671707	0.0681569								1.33994	0.422168	0.147857		19	29	34	25	78	47		1.40676	1.39623	2.22058	1.95866	2.441	2.63608		+	604892	606043	1152		dehydrogenase
KPN_RS02925	KPN_RS02925	KPN_00541								0.798198	-0.325182	0.352622								1.06452	0.0902008	0.779049		19	31	16	14	31	20		1.40676	1.49087	1.15645	1.14422	1.12366	1.42378		-	606063	606479	417		hypothetical protein
KPN_RS02930	KPN_RS02930	KPN_00542								1.01528	0.0218796	0.897531								1.26264	0.336446	0.0609013		348	468	342	295	896	401		5.56638	5.38549	5.53202	5.49325	5.95454	5.71548		+	606728	607708	981		LacI family transcriptional regulator
KPN_RS02935	ybdG	KPN_00543								0.789702	-0.340619	0.056622							√	0.717384	-0.479183	0.00780443		708	1120	599	501	836	418		6.58998	6.64352	6.33967	6.25635	5.8546	5.77531		-	607712	608956	1245		miniconductance mechanosensitive channel
KPN_RS02940	KPN_RS02940									0.827243	-0.273616	0.358276								1.3149	0.394953	0.244683		34	57	32	25	90	33		2.22989	2.35908	2.13443	1.95866	2.64622	2.13232		-	609027	610454	1428		MFS transporter
KPN_RS02945	KPN_RS02945	KPN_00544								1.01945	0.0277901	0.881449								1.0201	0.0287104	0.871375		232	309	218	205	492	207		4.98245	4.78738	4.88355	4.96923	5.09036	4.76319		+	610563	611429	867		transcriptional regulator
KPN_RS02950	KPN_RS02950	KPN_00545								0.966427	-0.0492677	0.834034							√	1.44263	0.528703	0.029996		133	158	118	98	347	154		4.18206	3.82193	4.0008	3.90829	4.58725	4.33769		+	612096	613130	1035		DUF2157 domain-containing protein
KPN_RS02955	KPN_RS02955	KPN_00546								0.936011	-0.0954029	0.592745								1.13516	0.18289	0.278659		221	327	208	184	495	221		4.91252	4.86894	4.81596	4.81372	5.09912	4.85739		+	613227	615956	2730		membrane protein
KPN_RS02960	KPN_RS02960	KPN_00547								1.27362	0.34893	0.310746								0.949043	-0.0754542	0.844743		25	33	26	31	46	40		1.79379	1.57968	1.83998	2.26352	1.68554	2.40608		-	616009	616995	987		phosphosugar isomerase
KPN_RS02965	KPN_RS02965	KPN_00548								1.42268	0.50861	0.105708								0.955239	-0.0660661	0.81581		27	42	40	35	85	32		1.90272	1.92298	2.45191	2.43599	2.56423	2.08859		-	617060	618121	1062		SIS domain-containing protein
KPN_RS02970	KPN_RS02970	KPN_00549								1.33993	0.422158	0.226721								0.648852	-0.624038	0.106346		16	25	23	19	25	18		1.16575	1.18601	1.66665	1.57164	0.818804	1.27568		-	618139	618993	855		PTS mannose transporter subunit IID
KPN_RS02975	KPN_RS02975	KPN_00550								1.33328	0.414985	0.452461								0.665792	-0.586856	0.253229		4	13	8	8	9	8		-0.708714	0.268476	0.199522	0.373702	-0.605694	0.153689		-	618996	619739	744		PTS mannose transporter subunit IICD
KPN_RS02980	KPN_RS02980	KPN_00551																																									PTS mannose transporter subunit IIAB
KPN_RS02985	KPN_RS02985	KPN_00552																																									PTS mannose transporter subunit IIAB
KPN_RS02990	nfnB	KPN_00553							√	8.73801	3.12731	4.76768e-07							√	0.123389	-3.01872	1.54284e-06		1539	2569	14732	12477	3290	1940		7.70961	7.84086	10.9588	10.8933	7.83047	7.98844		-	620899	621552	654		NAD(P)H nitroreductase
KPN_RS02995	ybdF	KPN_00554								0.710599	-0.492893	0.236911							√	0.252136	-1.98772	0.000622982		124	386	128	123	76	27		4.08136	5.10791	4.11768	4.23461	2.40377	1.84759		-	621672	622040	369		hypothetical protein
KPN_RS03000	KPN_RS03000	KPN_00555							√	0.650708	-0.619919	0.0326248							√	0.376488	-1.40932	0.000300402		259	546	201	185	152	78		5.14095	5.60767	4.76669	4.82151	3.39904	3.36085		-	622040	622621	582		TetR family transcriptional regulator
KPN_RS03005	KPN_RS03005									0.936721	-0.0943084	0.711214								0.93587	-0.0956204	0.660803		48	74	47	40	83	46		2.72127	2.73276	2.68191	2.62609	2.53008	2.60538		+	622816	623916	1101		MBL fold metallo-hydrolase
KPN_RS03010	ramA	KPN_00556								1.24612	0.31744	0.312677								1.11191	0.153037	0.572251		49	75	76	45	132	76		2.75072	2.75199	3.36945	2.79403	3.19623	3.32361		+	623947	624288	342		DNA-binding transcriptional regulator RamA
KPN_RS03015	ybdJ	KPN_00557								0.798479	-0.324674	0.230701								1.59666	0.675055	0.0976114		84	168	82	68	308	96		3.52224	3.91019	3.47838	3.38427	4.41551	3.65868		-	624306	624554	249		membrane protein
KPN_RS03020	KPN_RS03020																																										aldo/keto reductase
KPN_RS03025	KPN_RS03025	KPN_00559							√	0.313401	-1.67392	0.000286803								2.63329	1.39686	0.0825134		258	476	86	86	729	135		5.13538	5.40992	3.54669	3.72087	5.65714	4.14837		+	625057	627780	2724		carbonate dehydratase
KPN_RS03030	KPN_RS03030	KPN_00560							√	0.432973	-1.20765	0.0225497								1.16813	0.2242	0.675072		31	80	18	16	58	13		2.09864	2.8445	1.32151	1.33063	2.01674	0.821113		+	627833	628912	1080		RND transporter MFP subunit
KPN_RS03035	KPN_RS03035	KPN_00561							√	0.584338	-0.775125	0.010296								1.16689	0.222671	0.311439		130	206	75	74	195	85		4.14927	4.20359	3.35046	3.50541	3.7574	3.48408		+	628926	632018	3093		multidrug RND transporter
KPN_RS03040	KPN_RS03040	KPN_00562								1.22309	0.29053	0.283582								0.871786	-0.197953	0.362083		59	73	67	57	119	54		3.01618	2.71326	3.18887	3.13173	3.04725	2.83441		-	632367	633086	720		hypothetical protein
KPN_RS03045	KPN_RS03045	KPN_00563								1.64804	0.720752	0.0628207							√	1.69641	0.762482	0.0270719		32	33	41	41	160	66		2.14373	1.57968	2.4871	2.66128	3.47281	3.12151		-	633134	634249	1116		glutamate--cysteine ligase
KPN_RS03050	KPN_RS03050	KPN_00564								0.949202	-0.0752135	0.8493								0.729514	-0.454993	0.24463		22	54	23	30	45	17		1.61321	2.28177	1.66665	2.21698	1.65417	1.19551		+	634576	636243	1668		ABC transporter substrate-binding protein
KPN_RS03055	KPN_RS03055	KPN_00565								0.424892	-1.23483	0.0882991								0.939877	-0.0894565	0.902047		7	15	2	5	5	5		0.0282515	0.467784	-1.56601	-0.254329	-1.39419	-0.474343		+	636262	637215	954		ABC transporter permease
KPN_RS03060	KPN_RS03060	KPN_00566								2.37467	1.24773	0.337903								1.42315	0.509088	0.42977		0	8	7	2	13	6		-3.87864	-0.398949	0.0189495	-1.39183	-0.0987341	-0.233334		+	637218	638111	894		ABC transporter permease
KPN_RS03065	KPN_RS03065	KPN_00567							√	0.391872	-1.35155	0.0348154								1.14064	0.189842	0.772545		9	21	4	4	7	9		0.369288	0.939853	-0.718016	-0.543836	-0.946731	0.314153		+	638115	639152	1038		dipeptide/oligopeptide/nickel ABC transporter ATP-binding protein
KPN_RS03070	dppD	KPN_00568								1.27787	0.353742	0.525645								1.06066	0.0849639	0.873897		4	8	8	4	16	5		-0.708714	-0.398949	0.199522	-0.543836	0.190773	-0.474343		+	639142	640152	1011		dipeptide ABC transporter ATP-binding protein DppD
KPN_RS03075	KPN_RS03075	KPN_00569								0.939396	-0.0901942	0.832907							√	1.79715	0.845713	0.0460419		9	20	10	10	40	19		0.369288	0.87114	0.504376	0.678557	1.48623	1.35163		+	640250	641518	1269
KPN_RS03080	KPN_RS03080									0.729847	-0.454333	0.297983								1.23552	0.305119	0.405222		17	38	19	11	37	21		1.25064	1.78037	1.39746	0.809801	1.3752	1.49249		-	641622	642530	909		EamA family transporter
KPN_RS03085	KPN_RS03085	KPN_00570								1.13406	0.181491	0.494871								0.945353	-0.0810744	0.646882		76	160	111	88	201	98		3.37875	3.84002	3.91296	3.75385	3.80101	3.68828		+	642655	643989	1335		GntR family transcriptional regulator
KPN_RS03090	KPN_RS03090	KPN_00571																																									GntR family transcriptional regulator
KPN_RS03095	KPN_RS03095	KPN_00572								0.813158	-0.298392	0.608724								1.37847	0.463071	0.385377		6	7	3	5	12	6		-0.178199	-0.579521	-1.08059	-0.254329	-0.209765	-0.233334		+	645691	646542	852		amino acid ABC transporter substrate-binding protein
KPN_RS03100	KPN_RS03100	KPN_00573																																									ABC transporter permease
KPN_RS03105	KPN_RS03105	KPN_00574																																									ABC transporter permease
KPN_RS03110	KPN_RS03110	KPN_00575								1.33809	0.42018	0.356945								1.19134	0.252581	0.614391		9	18	18	10	27	26		0.369288	0.723041	1.32151	0.678557	0.927738	1.79415		+	647904	648665	762		glutamate ABC transporter ATP-binding protein
KPN_RS03115	KPN_RS03115	KPN_00576								1.65926	0.730543	0.181834								1.65199	0.724208	0.0812141		8	7	9	10	33	18		0.208824	-0.579521	0.359986	0.678557	1.21247	1.27568		-	648719	649483	765		oxidoreductase
KPN_RS03120	KPN_RS03120	KPN_00577								1.28487	0.361622	0.483223								0.845864	-0.241502	0.703156		10	10	8	12	25	5		0.513678	-0.0940945	0.199522	0.930096	0.818804	-0.474343		+	649664	651001	1338		aspartate aminotransferase family protein
KPN_RS03125	KPN_RS03125	KPN_00578								1.25031	0.322281	0.539298								2.33732	1.22486	0.274224		127	68	89	83	851	80		4.11571	2.61162	3.59587	3.66994	5.88024	3.39714		-	651248	651952	705		ABC transporter ATP-binding protein
KPN_RS03130	KPN_RS03130	KPN_00579								1.34321	0.425687	0.473522								1.8602	0.895457	0.440845		171	77	126	101	982	73		4.54343	2.78971	4.09505	3.95158	6.08669	3.2659		-	651939	652775	837		ABC transporter ATP-binding protein
KPN_RS03135	KPN_RS03135	KPN_00580								1.63909	0.712893	0.100548								1.8627	0.897396	0.370287		99	73	112	98	802	81		3.75799	2.71326	3.92584	3.90829	5.79474	3.41495		-	652768	653601	834		peptide ABC transporter permease
KPN_RS03140	KPN_RS03140	KPN_00581								1.37615	0.460637	0.398077								2.95402	1.56268	0.100229		129	68	114	79	997	151		4.13817	2.61162	3.95126	3.59912	6.10855	4.3094		-	653601	654623	1023		peptide ABC transporter permease
KPN_RS03145	KPN_RS03145	KPN_00582								1.42522	0.511181	0.441882							√	4.30609	2.10638	0.0115027		879	337	737	462	8338	1715		6.9019	4.91233	6.63856	6.13955	9.17195	7.81064		-	654743	656311	1569		ABC transporter substrate-binding protein
KPN_RS03150	KPN_RS03150	KPN_00583								1.63304	0.70756	0.233491							√	2.11537	1.08091	0.0290318		219	100	188	167	1007	295		4.89944	3.16464	4.67048	4.67426	6.12294	5.27324		+	656517	657212	696		N-acetyltransferase
KPN_RS03155	KPN_RS03155	KPN_00584								1.25583	0.328644	0.0799146								0.739466	-0.435444	0.0676893		717	1272	1035	847	1237	906		6.6082	6.82704	7.12817	7.01331	6.41959	6.89039		-	657333	658997	1665		oxygen-dependent choline dehydrogenase
KPN_RS03160	KPN_RS03160	KPN_00585								1.03503	0.0496734	0.811149								0.633212	-0.659239	0.086003		517	1093	653	569	612	597		6.13678	6.60833	6.4641	6.43979	5.40494	6.28902		-	659011	660483	1473		betaine-aldehyde dehydrogenase
KPN_RS03165	KPN_RS03165	KPN_00586								0.921492	-0.117957	0.646821							√	0.423032	-1.24116	0.00632874		228	516	287	217	180	155		4.95741	5.52621	5.27948	5.05111	3.64223	4.347		-	660497	661084	588		transcriptional regulator
KPN_RS03170	KPN_RS03170	KPN_00587								1.29948	0.377935	0.0879134							√	0.40163	-1.31606	0.0100393		176	231	216	190	130	131		4.58489	4.36846	4.87028	4.85989	3.17428	4.10514		+	661213	663246	2034		high-affinity choline transporter BetT
KPN_RS03175	KPN_RS03175								√	1.3983	0.483677	0.0109865							√	1.69577	0.76194	0.000488647		1341	2044	1892	1720	6204	3434		7.51099	7.51112	7.99814	8.03485	8.74548	8.81211		-	663292	663738	447		hypothetical protein
KPN_RS03180	KPN_RS03180	KPN_00588								1.2876	0.364688	0.228456							√	1.35511	0.438409	0.0278551		193	182	200	168	543	255		4.71755	4.02534	4.75952	4.68284	5.23251	5.06341		+	663963	665219	1257		membrane protein
KPN_RS03185	KPN_RS03185	KPN_00589								1.10849	0.148591	0.533134								1.08416	0.116583	0.553437		76	103	77	75	162	98		3.37875	3.20708	3.38818	3.52464	3.49067	3.68828		-	665216	666109	894		glycine cleavage system regulatory protein
KPN_RS03190	KPN_RS03190	KPN_00590								1.47636	0.562048	0.162052							√	1.7596	0.815249	0.0258933		56	57	85	47	234	124		2.94154	2.35908	3.52991	2.8561	4.01982	4.02623		+	666364	666969	606		S-transferase
KPN_RS03195	KPN_RS03195	KPN_00591								1.03499	0.0496116	0.861436								1.25942	0.332755	0.202989		35	51	33	35	88	48		2.27111	2.20009	2.17815	2.43599	2.61398	2.66614		-	667028	668527	1500		carbohydrate kinase
KPN_RS03200	KPN_RS03200	KPN_00592								1.0401	0.0567215	0.829731								1.38757	0.472557	0.128431		60	84	54	61	186	73		3.04022	2.91447	2.88024	3.22875	3.68941	3.2659		-	668542	669960	1419		fucose isomerase
KPN_RS03205	KPN_RS03205	KPN_00593								0.779086	-0.360145	0.385483								1.39864	0.484026	0.244268		27	43	16	27	59	33		1.90272	1.95653	1.15645	2.0676	2.0412	2.13232		-	669995	670945	951		transketolase
KPN_RS03210	KPN_RS03210	KPN_00594								0.692592	-0.529923	0.260277								0.872859	-0.196179	0.67563		14	36	15	10	18	17		0.979342	1.70341	1.06626	0.678557	0.355832	1.19551		-	670938	671768	831		transketolase
KPN_RS03215	KPN_RS03215	KPN_00595								0.943247	-0.0842927	0.637578								1.28304	0.359572	0.175418		487	617	441	364	1275	454		6.05062	5.78388	5.89833	5.79601	6.46323	5.89436		+	672080	673030	951		DNA-binding transcriptional regulator
KPN_RS03220	KPN_RS03220	KPN_00596								0.980319	-0.0286767	0.929448							√	2.18113	1.12507	0.000874168		195	169	147	123	645	300		4.73239	3.91873	4.31663	4.23461	5.48065	5.29745		-	673027	673989	963		hypothetical protein
KPN_RS03225	KPN_RS03225	KPN_00597								1.21073	0.275882	0.401697								1.197	0.259418	0.474619		24	33	25	28	56	45		1.73607	1.57968	1.78448	2.11913	1.96656	2.57402		-	674145	675233	1089		sugar ABC transporter permease
KPN_RS03230	KPN_RS03230	KPN_00598								0.717375	-0.479201	0.14843								1.34682	0.429554	0.151502		36	52	23	25	67	36		2.31119	2.22783	1.66665	1.95866	2.22319	2.25605		-	675235	676761	1527		sugar ABC transporter ATP-binding protein
KPN_RS03235	KPN_RS03235	KPN_00599								0.854525	-0.226806	0.767109								1.41589	0.501705	0.396		6	3	3	2	10	3		-0.178199	-1.67906	-1.08059	-1.39183	-0.461304	-1.12642		-	676761	677369	609		hypothetical protein
KPN_RS03240	KPN_RS03240	KPN_00600								0.90888	-0.137839	0.78175								1.35715	0.440578	0.352275		8	18	12	6	28	11		0.208824	0.723041	0.755915	-0.0133208	0.979268	0.589788		-	677380	678321	942		D-ribose ABC transporter substrate-binding protein
KPN_RS03245	entD	KPN_00601							√	0.356799	-1.48681	0.036996								0.992998	-0.0101367	0.981701		32	108	13	22	31	22		2.14373	3.27514	0.866946	1.77809	1.12366	1.55808		-	678439	679098	660		4'-phosphopantetheinyl transferase
KPN_RS03250	fepA	KPN_00602							√	0.29906	-1.7415	0.00183902							√	0.750463	-0.414147	0.0350805		650	1796	261	247	419	192		6.46677	7.32456	5.14273	5.23752	4.85891	4.65494		-	679165	681393	2229		outer membrane receptor FepA
KPN_RS03255	fes	KPN_00603							√	0.165561	-2.59456	0.000112062							√	0.673311	-0.570654	0.0336666		586	1324	133	97	169	77		6.31735	6.88482	4.17275	3.89357	3.55152	3.34235		+	681653	682861	1209		enterochelin esterase
KPN_RS03260	ychP	KPN_00604							√	0.323249	-1.62928	0.00620555								0.370505	-1.43243	0.0584219		99	263	53	32	50	8		3.75799	4.55525	2.85353	2.30861	1.80459	0.153689		+	682889	683092	204		invasin
KPN_RS03265	entF	KPN_00605							√	0.476615	-1.0691	0.0171315							√	0.418943	-1.25517	0.000131866		1058	3112	751	617	593	312		7.16917	8.11745	6.66569	6.55653	5.35948	5.35394		+	683103	686984	3882		enterobactin synthase subunit F
KPN_RS03270	fepC	KPN_00606							√	0.366168	-1.44942	0.00360393							√	0.246398	-2.02094	0.000386397		286	710	153	110	70	32		5.28375	5.98628	4.37415	4.07414	2.28593	2.08859		-	687049	687843	795		iron-enterobactin transporter ATP-binding protein
KPN_RS03275	fepG	KPN_00607							√	0.296222	-1.75525	0.00156172							√	0.303492	-1.72027	0.000443875		238	592	93	83	55	29		5.01921	5.72426	3.65895	3.66994	1.94079	1.94887		-	687840	688832	993		iron-enterobactin transporter permease
KPN_RS03280	fepD	KPN_00608							√	0.267126	-1.90441	5.36081e-05							√	0.320628	-1.64103	0.00869676		426	696	124	103	103	24		5.85776	5.95757	4.07206	3.97973	2.83987	1.68094		-	688829	689836	1008		iron-enterobactin transporter membrane protein
KPN_RS03285	ybdA	KPN_00609							√	0.203583	-2.29631	0.000105151								0.464423	-1.10649	0.0932979		225	284	44	35	58	10		4.93834	4.66587	2.58779	2.43599	2.01674	0.458543		+	689949	691190	1242		MFS transporter
KPN_RS03290	fepB	KPN_00610							√	0.41693	-1.26212	0.00220073							√	0.456893	-1.13007	0.0020161		284	613	144	130	141	60		5.27365	5.77451	4.28698	4.31415	3.29104	2.98509		-	691334	692293	960		Fe2+-enterobactin ABC transporter substrate-binding protein
KPN_RS03295	entC	KPN_00611							√	0.297818	-1.7475	0.00417135							√	0.47921	-1.06127	0.00176846		414	1273	179	162	182	80		5.81659	6.82817	4.5999	4.63054	3.65813	3.39714		+	692482	693657	1176		isochorismate synthase EntC
KPN_RS03300	entE	KPN_00612								0.49273	-1.02113	0.0645915							√	0.415844	-1.26588	0.000307888		335	1271	276	235	221	115		5.51153	6.8259	5.22319	5.16582	3.93754	3.91797		+	693667	695274	1608		2%2C3-dihydroxybenzoate-AMP ligase
KPN_RS03305	entB	KPN_00613								0.697357	-0.52003	0.21457							√	0.389664	-1.3597	0.000521604		288	925	329	247	221	130		5.29379	6.36768	5.47619	5.23752	3.93754	4.09413		+	695288	696139	852		isochorismatase
KPN_RS03310	entA	KPN_00614								0.71376	-0.486489	0.259689							√	0.308312	-1.69753	0.00074963		210	683	257	181	125	85		4.83904	5.93039	5.12049	4.79007	3.11792	3.48408		+	696139	696894	756		2%2C3-dihydro-2%2C3-dihydroxybenzoate dehydrogenase
KPN_RS03315	ybdB	KPN_00615								0.798664	-0.324339	0.400619							√	0.34616	-1.53049	0.000840862		101	299	110	114	84	39		3.7867	4.74	3.89996	4.12544	2.54726	2.37001		+	696895	697308	414		proofreading thioesterase EntH
KPN_RS03320	cstA	KPN_00616								1.54863	0.630997	0.0526136								1.44322	0.529287	0.109882		29	48	50	41	119	89		2.004	2.1135	2.77027	2.66128	3.04725	3.55004		+	698575	700680	2106		carbon starvation protein A
KPN_RS03325	KPN_RS03325	KPN_00617								1.75876	0.814555	0.0676978								1.14159	0.191049	0.519072		15	16	24	18	47	29		1.07556	0.557982	1.72677	1.49569	1.71623	1.94887		+	700773	700970	198		hypothetical protein
KPN_RS03330	KPN_RS03330	KPN_00618								0.681576	-0.553053	0.267503								1.76037	0.815883	0.0850942		16	17	7	10	31	17		1.16575	0.642871	0.0189495	0.678557	1.12366	1.19551		-	700967	701371	405		transcriptional regulator
KPN_RS03335	KPN_RS03335	KPN_00619								0.807164	-0.309065	0.780995							√	3.73022	1.89926	0.0115819		11	2	3	2	20	14		0.644923	-2.16448	-1.08059	-1.39183	0.50393	0.924207		-	701346	701648	303		plasmid stabilization protein
KPN_RS03340	KPN_RS03340	KPN_00620							√	2.05615	1.03995	0.0309815							√	1.83634	0.876834	0.0354083		8	17	20	19	85	33		0.208824	0.642871	1.46961	1.57164	2.56423	2.13232		-	701832	702575	744		3-ketoacyl-ACP reductase
KPN_RS03345	ybdH	KPN_00621								0.641738	-0.639944	0.183399							√	5.10142	2.3509	0.0131164		15	18	10	6	115	30		1.07556	0.723041	0.504376	-0.0133208	2.99813	1.99696		-	702633	703721	1089		oxidoreductase
KPN_RS03350	KPN_RS03350	KPN_00622								1.06867	0.0958145	0.871702							√	6.48106	2.69623	0.0120574		79	40	58	33	867	193		3.43424	1.85344	2.98242	2.35233	5.9071	4.66242		+	703885	705387	1503		ABC transporter
KPN_RS03355	KPN_RS03355	KPN_00623								1.41768	0.503536	0.363265								3.88778	1.95895	0.0931519		26	15	21	20	290	39		1.84928	0.467784	1.53832	1.64379	4.32877	2.37001		+	705384	706382	999		sugar ABC transporter permease
KPN_RS03360	KPN_RS03360	KPN_00624								1.41389	0.499668	0.141966								2.61774	1.38832	0.168097		34	38	40	38	374	49		2.22989	1.78037	2.45191	2.55303	4.6952	2.69558		+	706403	707467	1065		sugar ABC transporter substrate-binding protein
KPN_RS03365	KPN_RS03365	KPN_00625								1.03595	0.0509576	0.861911								2.49427	1.31862	0.114249		47	54	41	39	325	57		2.69122	2.28177	2.4871	2.59002	4.49289	2.91172		+	707569	708810	1242		hypothetical protein
KPN_RS03370	KPN_RS03370	KPN_00626								0.698239	-0.518207	0.148372								1.41519	0.500996	0.262298		36	73	34	23	67	62		2.31119	2.71326	2.22058	1.84083	2.22319	3.03201		-	709024	710223	1200		methylthioribose kinase
KPN_RS03375	KPN_RS03375	KPN_00627								1.09664	0.133093	0.567131								0.80447	-0.31389	0.516395		74	108	85	68	91	112		3.34053	3.27514	3.52991	3.38427	2.66208	3.88001		+	710325	711353	1029		methylthioribose-1-phosphate isomerase
KPN_RS03380	KPN_RS03380	KPN_00628								1.0903	0.124722	0.724764								1.13894	0.187692	0.488341		40	94	47	61	122	70		2.46121	3.07583	2.68191	3.22875	3.08302	3.20578		-	711414	712682	1269		3-phytase
KPN_RS03385	KPN_RS03385	KPN_00629								1.09734	0.134009	0.806019							√	2.36305	1.24065	0.0153142		25	15	17	14	89	33		1.79379	0.467784	1.24134	1.14422	2.63019	2.13232		-	712708	714066	1359		MFS transporter
KPN_RS03390	KPN_RS03390	KPN_00630								1.37889	0.463503	0.149154							√	3.75741	1.90974	0.000391171		23	38	33	31	265	124		1.67595	1.78037	2.17815	2.26352	4.19895	4.02623		-	714177	714986	810		inositol monophosphatase
KPN_RS03395	KPN_RS03395	KPN_00631								1.31045	0.390067	0.0837266								0.66586	-0.586709	0.0510139		138	237	205	168	300	108		4.2351	4.40537	4.79505	4.68284	4.3776	3.82778		-	715108	716091	984		LacI family transcriptional regulator
KPN_RS03400	KPN_RS03400	KPN_00632								0.756933	-0.401763	0.528179							√	2.82432	1.49791	0.0188076		4	13	6	3	27	15		-0.708714	0.268476	-0.187501	-0.906406	0.927738	1.02042		-	716204	717442	1239		cytosine deaminase
KPN_RS03405	KPN_RS03405									0.818588	-0.28879	0.615804								1.14277	0.192541	0.662409		4	12	5	4	11	6		-0.708714	0.157444	-0.428509	-0.543836	-0.33006	-0.233334		-	717439	718674	1236		DNA-binding protein
KPN_RS03410	KPN_RS03410	KPN_00633								1.8698	0.902883	0.201303								1.13772	0.186141	0.568035		14	6	13	12	31	15		0.979342	-0.785972	0.866946	0.930096	1.12366	1.02042		-	718671	719933	1263		cytosine permease
KPN_RS03415	KPN_RS03415	KPN_00634								0.958206	-0.061593	0.794585							√	1.63681	0.710883	0.0186731		75	110	77	59	214	136		3.35977	3.30149	3.38818	3.18106	3.89121	4.15898		+	720385	720993	609		methylthioribulose 1-phosphate dehydratase
KPN_RS03420	KPN_RS03420	KPN_00635								0.735214	-0.443763	0.171118								1.43382	0.519864	0.0582705		99	107	55	61	164	98		3.75799	3.26178	2.90647	3.22875	3.50832	3.68828		+	721006	722502	1497		carbohydrate kinase
KPN_RS03425	KPN_RS03425	KPN_00636								0.966598	-0.0490116	0.879928								1.54488	0.627498	0.0809754		46	63	53	30	139	62		2.66052	2.50227	2.85353	2.21698	3.2705	3.03201		+	722499	723527	1029		dihydrofolate reductase
KPN_RS03430	KPN_RS03430	KPN_00637								0.731769	-0.450539	0.321221								1.29517	0.373142	0.434986		10	14	7	6	22	7		0.513678	0.371569	0.0189495	-0.0133208	0.638232	-0.0268836		-	723570	724511	942		kinase
KPN_RS03435	KPN_RS03435	KPN_00638								0.747049	-0.420726	0.373544								2.2	1.1375	0.0645325		8	12	6	5	33	10		0.208824	0.157444	-0.187501	-0.254329	1.21247	0.458543		-	724523	725527	1005		ABC transporter permease
KPN_RS03440	KPN_RS03440	KPN_00639								0.588579	-0.764693	0.156698								1.55729	0.639042	0.501639		9	12	4	5	28	3		0.369288	0.157444	-0.718016	-0.254329	0.979268	-1.12642		-	725524	726513	990		membrane protein
KPN_RS03445	KPN_RS03445	KPN_00640								0.983533	-0.0239549	0.941983								1.66639	0.736726	0.323343		18	29	19	16	96	16		1.33081	1.39623	1.39746	1.33063	2.73884	1.11062		-	726510	728060	1551		sugar ABC transporter ATP-binding protein
KPN_RS03450	KPN_RS03450	KPN_00641								1.17521	0.23292	0.485154								1.27199	0.347087	0.452793		31	38	38	25	107	29		2.09864	1.78037	2.37885	1.95866	2.89457	1.94887		-	728057	729037	981		ABC transporter substrate-binding protein
KPN_RS03455	KPN_RS03455	KPN_00642								0.893843	-0.161907	0.605109								1.03827	0.054181	0.852357		33	56	37	24	61	38		2.18745	2.33377	2.34088	1.90095	2.08889	2.33301		+	729446	731755	2310		biotin sulfoxide reductase
KPN_RS03460	KPN_RS03460	KPN_00643								0.910654	-0.135025	0.444519								1.48168	0.567237	0.0679881		294	457	292	231	953	338		5.32348	5.35122	5.30435	5.14111	6.04347	5.46924		-	731863	732405	543		acireductone dioxygenase
KPN_RS03465	KPN_RS03465	KPN_00644							√	0.619528	-0.690759	0.0167027								1.05135	0.0722447	0.755309		214	378	163	116	269	188		4.86619	5.07774	4.46521	4.15043	4.22052	4.62465		-	732402	733091	690		enolase-phosphatase E1
KPN_RS03470	ybdL	KPN_00645								0.742646	-0.429253	0.120424								1.43358	0.519624	0.187061		81	153	67	63	156	141		3.47009	3.77568	3.18887	3.27492	3.4364	4.21088		+	733218	734378	1161		aminotransferase
KPN_RS03475	ybdM	KPN_00646								0.825069	-0.277414	0.369554								0.722027	-0.469875	0.140954		41	55	36	25	44	25		2.4964	2.308	2.30188	1.95866	1.62211	1.73865		-	734379	735005	627		hypothetical protein
KPN_RS03480	ybdN	KPN_00647								0.928865	-0.106459	0.78297							√	0.480653	-1.05693	0.0232402		37	94	38	51	40	26		2.35018	3.07583	2.37885	2.97274	1.48623	1.79415		-	734990	736213	1224		phosphoadenosine phosphosulfate reductase
KPN_RS03485	ybdO	KPN_00648								0.519545	-0.944679	0.0933275								0.761294	-0.393474	0.329619		13	37	9	9	15	7		0.876248	1.74241	0.359986	0.534167	0.100575	-0.0268836		-	736324	737256	933		LysR family transcriptional regulator
KPN_RS03490	dsbG	KPN_00649								0.948481	-0.0763086	0.71338								1.26993	0.344744	0.0697886		149	201	141	114	345	170		4.34536	4.16822	4.25672	4.12544	4.57892	4.47985		-	737437	738186	750		thiol:disulfide interchange protein DsbG
KPN_RS03495	ahpC	KPN_00650							√	2.62466	1.39213	0.000243675								1.12622	0.171484	0.170085		6444	13558	20661	17888	41815	25573		9.77521	10.2405	11.4467	11.413	11.4981	11.7086		+	738598	739161	564		alkyl hydroperoxide reductase subunit C
KPN_RS03500	ahpF	KPN_00651							√	2.92215	1.54703	3.77701e-05								0.761699	-0.392706	0.0632819		1400	2411	4370	4023	5743	4059		7.57309	7.7493	9.20564	9.26047	8.63409	9.05331		+	739349	740914	1566		alkyl hydroperoxide reductase subunit F
KPN_RS03505	ybdQ	KPN_00652								1.03025	0.0429974	0.826594								1.21829	0.284861	0.167865		289	357	283	230	720	296		5.29878	4.99539	5.25926	5.13486	5.63923	5.27811		-	740991	741419	429		universal stress protein G
KPN_RS03510	rnk	KPN_00653								0.757202	-0.40125	0.0754723							√	0.724803	-0.46434	0.0206912		611	1162	487	512	724	414		6.37757	6.6966	6.04132	6.28765	5.64722	5.76145		-	741607	742017	411		nucleoside diphosphate kinase regulator
KPN_RS03515	KPN_RS03515								√	1.78341	0.83464	0.00308933							√	0.273968	-1.86792	2.48426e-05		576	1112	1153	1082	606	356		6.29254	6.63318	7.28386	7.36639	5.39074	5.54398		-	742196	742993	798		ribonuclease I
KPN_RS03520	dcuC	KPN_00654								0.805173	-0.312629	0.269145								1.01374	0.0196825	0.958778		530	506	344	299	913	239		6.17257	5.49801	5.54042	5.51265	5.98164	4.97011		-	743086	744459	1374		anaerobic C4-dicarboxylate transporter DcuC
KPN_RS03525	crcA	KPN_00655								0.733735	-0.446669	0.278012							√	0.687061	-0.54149	0.00809661		1524	1058	711	724	1059	516		7.69548	6.56139	6.58678	6.78708	6.19555	6.07885		+	744747	745316	570		phospholipid:lipid A palmitoyltransferase
KPN_RS03530	cspE	KPN_00656								1.09292	0.128189	0.36363							√	0.530985	-0.913256	0.00142951		26259	33259	26363	23848	30949	12966		11.8019	11.5351	11.7983	11.8279	11.064	10.7287		+	745511	745720	210		cold-shock protein CspE
KPN_RS03535	ccrB	KPN_00657								0.911928	-0.133009	0.432476							√	0.625364	-0.677231	0.00302638		343	569	342	289	416	210		5.54553	5.66714	5.53202	5.46366	4.84855	4.7839		-	745788	746171	384		fluoride ion transporter CrcB
KPN_RS03540	ybeM	KPN_00658								1.42339	0.509331	0.180177								1.36776	0.451817	0.0905476		42	39	50	38	119	71		2.53075	1.81737	2.77027	2.55303	3.04725	3.2261		+	746261	747049	789		hydrolase carbon-nitrogen family
KPN_RS03545	tatE	KPN_00659								1.37088	0.455101	0.577747								0.925565	-0.111594	0.480051		881	225	495	409	946	408		6.90518	4.33057	6.0648	5.96396	6.03284	5.74042		+	747292	747498	207		sec-independent protein translocase tatE
KPN_RS03550	lipA	KPN_00660							√	3.70727	1.89036	4.55121e-06							√	0.199335	-2.32673	6.39143e-06		4619	6836	17415	15109	6269	3802		9.29488	9.25263	11.2001	11.1694	8.76051	8.95896		-	747689	748654	966		lipoyl synthase
KPN_RS03555	ybeF	KPN_00661							√	5.79172	2.53399	1.43079e-05							√	0.179961	-2.47424	2.09542e-05		87	121	468	458	176	88		3.57257	3.4384	5.98396	6.12702	3.6099	3.53383		-	748835	749731	897		transcriptional regulator
KPN_RS03560	lipB	KPN_00662								0.974009	-0.0379933	0.818321							√	0.487554	-1.03636	0.000423925		539	949	601	492	534	303		6.19684	6.40461	6.34448	6.23022	5.20842	5.31178		-	749925	750569	645		octanoyltransferase
KPN_RS03565	ybeD	KPN_00663								1.2073	0.271786	0.0813658								0.850028	-0.234418	0.432068		1905	3017	2369	2150	3044	2779		8.01731	8.07273	8.32243	8.3567	7.71837	8.50684		-	750674	750937	264		hypothetical protein
KPN_RS03570	dacA	KPN_00664								0.846845	-0.239829	0.227627							√	0.668662	-0.580652	0.00176758		2754	5626	2748	2481	3740	1851		8.54894	8.97161	8.53649	8.56324	8.01539	7.9207		-	751050	752249	1200		serine-type D-Ala-D-Ala carboxypeptidase
KPN_RS03575	rlpA	KPN_00665								0.97307	-0.0393844	0.817048								1.01775	0.0253824	0.796049		1313	2484	1500	1258	2846	1566		7.48056	7.79233	7.66329	7.58373	7.62135	7.67955		-	752388	753536	1149		rare lipoprotein A
KPN_RS03580	mrdB	KPN_00666								0.794355	-0.332145	0.0620117							√	0.687245	-0.541104	0.00589918		731	1154	583	555	781	449		6.63607	6.68664	6.30065	6.40388	5.75648	5.8784		-	753548	754660	1113		cell wall shape-determining protein
KPN_RS03585	mrdA	KPN_00667							√	0.733321	-0.447482	0.0473826							√	0.461689	-1.11501	0.000470487		1294	2516	1032	1039	933	564		7.45954	7.81079	7.12399	7.30791	6.01288	6.20706		-	754660	756561	1902		penicillin-binding protein 2
KPN_RS03590	ybeA	KPN_00668								0.72108	-0.471768	0.0871583							√	0.320084	-1.64348	7.32919e-05		932	2149	809	792	505	300		6.98632	7.58337	6.77295	6.91651	5.12795	5.29745		-	756589	757056	468		23S rRNA (pseudouridine(1915)-N(3))-methyltransferase RlmH
KPN_RS03595	ybeB	KPN_00669								0.721043	-0.471843	0.0656107							√	0.286389	-1.80395	0.000231303		918	1989	776	751	397	287		6.9645	7.47178	6.7129	6.83987	4.78119	5.23364		-	757060	757377	318		ribosome silencing factor RsfS
KPN_RS03600	phpB	KPN_00670								1.19612	0.258368	0.235801								0.792969	-0.334664	0.101909		138	222	160	168	257	152		4.2351	4.31125	4.43849	4.68284	4.15481	4.31889		-	757600	758229	630		alpha-ribazole phosphatase
KPN_RS03605	nadD	KPN_00671								1.02114	0.030177	0.889472							√	0.650206	-0.621032	0.0189495		269	549	306	313	376	254		5.1955	5.61556	5.3718	5.57856	4.70288	5.05775		-	758302	758952	651		nicotinate-nicotinamide nucleotide adenylyltransferase
KPN_RS03610	holA	KPN_00672								0.984298	-0.0228325	0.895976							√	0.663892	-0.59098	0.0035876		1000	1923	1130	1008	1559	725		7.08787	7.42311	7.2548	7.26423	6.75325	6.56906		-	758945	759976	1032		DNA polymerase III subunit delta
KPN_RS03615	rlpB	KPN_00673								0.971276	-0.0420475	0.764052								1.02641	0.0376062	0.705242		1608	2577	1598	1488	3377	1684		7.77286	7.84534	7.75456	7.82588	7.86812	7.78433		-	759976	760566	591		LPS assembly lipoprotein LptE
KPN_RS03620	leuS	KPN_00674								0.862464	-0.213465	0.165588								0.984128	-0.0230815	0.796903		7236	12969	6913	6166	13623	6887		9.94244	10.1764	9.86726	9.87648	9.88019	9.81599		-	760581	763163	2583		leucine--tRNA ligase
KPN_RS03625	ybeL	KPN_00675								1.43761	0.523672	0.108531							√	2.29439	1.19811	0.00187323		141	145	191	128	802	363		4.26602	3.69846	4.69326	4.29186	5.79474	5.57204		+	763390	763872	483		hypothetical protein
KPN_RS03630	KPN_RS03630	KPN_00676								0.853505	-0.228529	0.436021								1.03567	0.050567	0.829094		49	96	54	39	104	49		2.75072	3.10605	2.88024	2.59002	2.85374	2.69558		-	763918	765711	1794		filamentous hemagglutinin
KPN_RS03635	KPN_RS03635	KPN_00677								0.234463	-2.09257	0.0910727								3.06434	1.61558	0.169852		4	14	4	0	8	6		-0.708714	0.371569	-0.718016	-3.71376	-0.766159	-0.233334		-	765777	767447	1671		hemin-binding protein
KPN_RS03640	KPN_RS03640																																										hypothetical protein
KPN_RS03645	gltL	KPN_00678								1.64358	0.71684	0.0568266								1.35937	0.442935	0.390176		77	75	114	79	194	230		3.39749	2.75199	3.95126	3.59912	3.75	4.91485		-	767821	768546	726		glutamate/aspartate ABC transporter ATP-binding protein
KPN_RS03650	gltK	KPN_00679								1.30177	0.380471	0.267134								1.10366	0.142302	0.749289		41	71	73	41	99	98		2.4964	2.67346	3.31173	2.66128	2.783	3.68828		-	768546	769220	675		glutamate/aspartate transporter permease GltK
KPN_RS03655	gltJ	KPN_00680							√	2.06916	1.04904	0.016883								0.514494	-0.958773	0.199324		27	41	70	41	35	66		1.90272	1.88863	3.25161	2.66128	1.29613	3.12151		-	769220	769960	741		glutamate/aspartate ABC transporter permease
KPN_RS03660	gltI	KPN_00681							√	1.92343	0.943684	0.0067946								0.698372	-0.517933	0.520267		178	357	466	313	289	701		4.60114	4.99539	5.97779	5.57856	4.3238	6.52053		-	770125	771036	912		glutamate/aspartate ABC transporter substrate-binding protein
KPN_RS03665	lnt	KPN_00682								1.04892	0.0689028	0.727							√	0.494723	-1.01531	0.00209863		664	1356	802	757	706	495		6.49749	6.91926	6.76042	6.85134	5.61092	6.01897		-	771391	772929	1539		apolipoprotein N-acyltransferase
KPN_RS03670	ybeX	KPN_00683								1.09162	0.126466	0.533963							√	0.61764	-0.695163	0.0140513		1576	3341	2111	1825	2139	1588		7.74387	8.21987	8.15611	8.12032	7.20944	7.69968		-	773055	773933	879		cobalt transporter
KPN_RS03675	ybeY	KPN_00684								1.23381	0.303121	0.191654								0.762349	-0.391477	0.257408		923	2027	1418	1233	1568	1528		6.97233	7.49907	7.58221	7.55478	6.76155	7.64413		-	774081	774554	474		endoribonuclease YbeY
KPN_RS03680	ybeZ	KPN_00685								1.25365	0.326138	0.138772								0.659832	-0.599829	0.108484		1848	3928	2777	2525	2683	2625		7.9735	8.45335	8.55163	8.58859	7.53628	8.4246		-	774551	775597	1047		nucleoside triphosphate hydrolase
KPN_RS03685	yleA	KPN_00686								0.882186	-0.180846	0.34977							√	0.574598	-0.799375	0.00628042		4633	9565	4776	4433	4710	3391		9.29925	9.73721	9.3338	9.40047	8.34804	8.79393		-	775751	777175	1425		tRNA (N6-isopentenyl adenosine(37)-C2)-methylthiotransferase MiaB
KPN_RS03690	ubiF	KPN_00687								0.932958	-0.100115	0.539658								0.866819	-0.206198	0.169744		502	718	487	389	825	388		6.09434	6.00243	6.04132	5.89172	5.8355	5.668		+	777355	778530	1176		2-octaprenyl-3-methyl-6-methoxy-1%2C4-benzoquinol hydroxylase
KPN_RS03695	KPN_RS03695	KPN_00688								1.49591	0.581028	0.0574353							√	0.255231	-1.97013	0.000163613		832	2028	1519	1533	704	508		6.82267	7.49979	7.68144	7.86885	5.60683	6.05633		-	778650	778724	75		tRNA-Gln
KPN_RS03700	KPN_RS03700	KPN_00689								1.32674	0.407887	0.0731867							√	0.188015	-2.41108	0.000220177		988	2048	1592	1371	466	404		7.07046	7.51394	7.74914	7.70778	5.01211	5.72622		-	778800	778874	75		tRNA-Gln
KPN_RS03705	KPN_RS03705	KPN_00690								1.50157	0.586476	0.0632022							√	0.150954	-2.72782	7.75253e-05		1531	3910	2927	2855	752	603		7.70209	8.44673	8.62751	8.76577	5.70193	6.30344		-	778922	778998	77		tRNA-Met
KPN_RS03710	KPN_RS03710	KPN_00691								1.30833	0.387729	0.11558							√	0.183736	-2.44429	4.11975e-05		2583	5848	4111	3876	1325	944		8.45647	9.02744	9.11751	9.20678	6.5187	6.94963		-	779022	779096	75		tRNA-Gln
KPN_RS03715	KPN_RS03715	KPN_00692							√	1.91894	0.940307	0.00665582							√	0.156401	-2.67668	4.66494e-05		2606	6153	5982	6097	1682	1230		8.46926	9.10078	9.65859	9.86024	6.86277	7.33125		-	779133	779207	75		tRNA-Gln
KPN_RS03720	KPN_RS03720	KPN_00693							√	2.00732	1.00527	0.00123615							√	0.152363	-2.71441	9.25446e-05		2215	3372	3970	4615	1165	852		8.23478	8.23319	9.06716	9.45851	6.33311	6.80178		-	779231	779315	85		tRNA-Leu
KPN_RS03725	KPN_RS03725	KPN_00694							√	1.80554	0.852429	0.00230031							√	0.165354	-2.59637	0.000151795		1697	2861	2956	3270	886	706		7.85056	7.99614	8.64173	8.96153	5.93836	6.53077		-	779324	779400	77		tRNA-Met
KPN_RS03730	asnB	KPN_00695								0.843925	-0.244813	0.147297							√	1.82185	0.865402	0.0019741		847	1319	782	617	2414	1526		6.84843	6.87936	6.72401	6.55653	7.38389	7.64224		-	779638	781302	1665		asparagine synthase B
KPN_RS03735	nagD	KPN_00696								1.12171	0.165706	0.370268							√	0.767233	-0.382263	0.0157555		416	786	532	474	787	431		5.82353	6.13289	6.1687	6.1765	5.76751	5.81944		-	781581	782333	753		UMP phosphatase
KPN_RS03740	nagC	KPN_00697								0.906748	-0.141226	0.367177								1.18776	0.248243	0.0836707		700	1125	691	569	1625	772		6.5736	6.64994	6.54564	6.43979	6.81305	6.65962		-	782450	783670	1221		transcriptional regulator
KPN_RS03745	nagA	KPN_00698								0.939564	-0.0899361	0.596573							√	1.33165	0.413218	0.0131237		633	1130	628	614	1682	926		6.42856	6.65633	6.40783	6.54951	6.86277	6.92187		-	783679	784827	1149		N-acetylglucosamine-6-phosphate deacetylase
KPN_RS03750	nagB	KPN_00699								0.892753	-0.163668	0.295964							√	1.50721	0.591877	0.00381137		801	1285	776	642	2100	1236		6.76792	6.8417	6.7129	6.61379	7.1829	7.33827		-	784941	785741	801		glucosamine-6-phosphate deaminase
KPN_RS03755	nagE	KPN_00700								0.795003	-0.330968	0.128321							√	2.29281	1.19712	0.000609693		471	560	337	296	1643	717		6.00247	5.64416	5.5108	5.49813	6.82893	6.55306		+	786056	788011	1956		PTS N-acetyl glucosamine transporter subunit IIABC
KPN_RS03760	glnS	KPN_00701							√	0.807375	-0.308689	0.0490691								0.937612	-0.0929374	0.374801		5647	9411	4904	4301	9365	4496		9.58476	9.7138	9.37195	9.35686	9.33952	9.20081		+	788190	789857	1668		glutamine--tRNA ligase
KPN_RS03765	metH	KPN_00702								2.2317	1.15814	0.0904028								0.513734	-0.960906	0.128364		4	5	6	11	9	4		-0.708714	-1.02698	-0.187501	0.809801	-0.605694	-0.763849		-	789911	790219	309		methionine synthase
KPN_RS03770	chiP (ybfM)	KPN_00703								0.562943	-0.828938	0.262726							√	4.78306	2.25793	0.0336897		26	33	28	5	161	47		1.84928	1.57968	1.94495	-0.254329	3.48177	2.63608		+	790293	791696	1404		chitoporin
KPN_RS03775	ybfN	KPN_00704							√	3.5071	1.81028	0.00781953								0.543396	-0.879925	0.055954		4	5	15	11	14	8		-0.708714	-1.02698	1.06626	0.809801	0.00435943	0.153689		+	791744	792076	333		hypothetical protein
KPN_RS03780	citA	KPN_00705								1.30073	0.379319	0.495079							√	0.288238	-1.79467	0.00129608		25	115	56	60	32	20		1.79379	3.36534	2.93224	3.2051	1.16875	1.42378		-	792073	792642	570		MFS transporter
KPN_RS03785	fur	KPN_00706							√	1.80365	0.850918	0.0184121							√	0.283255	-1.81983	6.50238e-05		1652	4314	3831	3751	2026	1308		7.8118	8.58857	9.01575	9.15949	7.13115	7.41992		-	792692	793144	453		transcriptional repressor
KPN_RS03790	fldA	KPN_00707							√	3.16734	1.66327	2.85008e-05							√	0.179964	-2.47422	1.14687e-05		2718	4920	9386	8737	3072	1976		8.52996	8.77818	10.3084	10.3792	7.73158	8.01496		-	793436	793966	531		flavodoxin
KPN_RS03795	ybfE	KPN_00708								1.03758	0.0532202	0.837401							√	0.146065	-2.77532	2.47786e-05		368	877	459	470	134	79		5.64688	6.29084	5.95598	6.16429	3.21784	3.37911		-	794118	794411	294		LexA regulated protein
KPN_RS03800	ybfF	KPN_00709								1.1101	0.15069	0.416183								0.996889	-0.00449456	0.969973		249	446	303	278	602	316		5.08426	5.3161	5.35761	5.40777	5.3812	5.37229		-	794545	795318	774		acyl-CoA esterase
KPN_RS03805	KPN_RS03805									0.884368	-0.177281	0.586254							√	0.61109	-0.710543	0.0473183		36	41	29	23	32	18		2.31119	1.88863	1.9947	1.84083	1.16875	1.27568		+	795288	795404	117		hypothetical protein
KPN_RS03810	seqA	KPN_00710							√	0.739592	-0.435198	0.0425142							√	0.748225	-0.418457	0.0114173		2581	5064	2259	1938	3443	1614		8.45535	8.81979	8.25385	8.20696	7.89604	7.7231		+	795502	796050	549		replication initiation regulator SeqA
KPN_RS03815	pgm	KPN_00711								0.86007	-0.217474	0.215557								1.08008	0.111141	0.26577		6386	12411	6338	5665	13001	7339		9.76217	10.113	9.74198	9.75423	9.81277	9.90769		+	796083	797723	1641		phosphoglucomutase%2C alpha-D-glucose phosphate-specific
KPN_RS03820	ydgI	KPN_00712							√	1.40191	0.487393	0.0406838							√	0.594378	-0.750549	0.00429467		135	189	181	167	207	119		4.20351	4.07964	4.61588	4.67426	3.84335	3.96709		+	797778	798215	438		hypothetical protein
KPN_RS03825	kdpE	KPN_00713								1.11151	0.152518	0.53133								1.26535	0.339538	0.0613523		189	208	187	152	429	246		4.68741	4.21749	4.66281	4.5389	4.89289	5.01167		-	798197	798874	678		DNA-binding response regulator
KPN_RS03830	kdpD	KPN_00714							√	1.41543	0.501237	0.0165684								0.643332	-0.636364	0.0586642		315	480	463	397	708	227		5.42286	5.42198	5.96848	5.92105	5.615	4.89595		-	798871	801558	2688		two-component sensor histidine kinase
KPN_RS03835	kdpC	KPN_00715								1.42968	0.515696	0.0511079								0.751184	-0.412762	0.264008		116	149	145	146	290	83		3.98555	3.73759	4.29693	4.481	4.32877	3.44993		-	801559	802134	576		potassium-transporting ATPase C chain
KPN_RS03840	kdpB	KPN_00716							√	1.70351	0.768509	0.00285897								0.589237	-0.763081	0.0683673		338	460	557	488	848	230		5.52437	5.36065	6.23489	6.21845	5.87515	4.91485		-	802145	804193	2049		potassium-transporting ATPase B chain
KPN_RS03845	kdpA	KPN_00717								1.38258	0.467364	0.14408								0.798439	-0.324746	0.122348		595	519	616	567	1116	439		6.33932	5.53457	6.38002	6.43472	6.27115	5.84595		-	804214	805893	1680		potassium-transporting ATPase A chain
KPN_RS03850	ybfA	KPN_00718							√	4.07734	2.02763	0.000203697							√	0.489535	-1.03052	0.000275514		346	859	1794	1715	1702	991		5.55807	6.26094	7.92143	8.03065	6.87982	7.01969		+	806292	806498	207		hypothetical protein
KPN_RS03855	phrB	KPN_00719								1.15665	0.209947	0.295873							√	0.627976	-0.671219	0.010381		214	347	239	255	305	182		4.86619	4.95446	5.01594	5.28342	4.40141	4.57798		+	806682	808124	1443		deoxyribodipyrimidine photo-lyase
KPN_RS03860	ybgH	KPN_00720							√	0.417902	-1.25876	0.00193965							√	0.593285	-0.753204	0.0265499		201	409	102	87	134	49		4.776	5.19131	3.79154	3.73745	3.21784	2.69558		-	808096	809574	1479		dipeptide permease D
KPN_RS03865	ybgI	KPN_00721								1.26776	0.342287	0.132648							√	1.68221	0.750358	0.0014658		351	408	414	330	1292	684		5.57874	5.18778	5.80729	5.65475	6.48233	6.48513		+	809842	810585	744		Nif3-like dinuclear metal center hexameric protein
KPN_RS03870	ybgJ	KPN_00722								1.28061	0.35683	0.117642							√	1.7706	0.824241	0.00118406		260	313	315	251	1035	548		5.1465	4.80591	5.41356	5.26065	6.16249	6.16557		+	810600	811256	657		hypothetical protein
KPN_RS03875	ybgK	KPN_00723								1.31159	0.391316	0.0607078							√	1.70089	0.76629	0.00147921		223	385	312	291	1097	541		4.92549	5.10418	5.39977	5.47359	6.24638	6.14704		+	811250	812182	933		hypothetical protein
KPN_RS03880	ybgL	KPN_00724								1.34735	0.430124	0.0868011							√	1.74832	0.805968	0.0186316		84	150	125	113	376	277		3.52224	3.74721	4.0836	4.11279	4.70288	5.18257		+	812172	812915	744		LamB/YcsF family protein
KPN_RS03885	KPN_RS03885									1.34358	0.426078	0.183947								1.13041	0.176847	0.531477		48	102	70	80	153	113		2.72127	3.19307	3.25161	3.61716	3.40847	3.89277		+	812997	813722	726		membrane protein
KPN_RS03890	KPN_RS03890									1.41131	0.497032	0.0642561								1.0509	0.0716222	0.785014		69	115	111	87	185	142		3.2403	3.36534	3.91296	3.73745	3.68165	4.22104		+	813719	814714	996		membrane protein
KPN_RS03895	KPN_RS03895	KPN_00725								1.19252	0.254012	0.27036							√	1.67226	0.741795	0.00299846		171	207	174	172	596	320		4.54343	4.21056	4.55914	4.71669	5.36676	5.39041		+	814724	815368	645		pyroglutamyl-peptidase I
KPN_RS03900	nei	KPN_00726								1.00804	0.0115552	0.970427							√	1.52355	0.607434	0.0129516		143	131	115	95	346	165		4.28627	3.55251	3.96381	3.86367	4.58309	4.43691		+	815384	816175	792		endonuclease VIII
KPN_RS03905	KPN_RS03905									0.779282	-0.359783	0.624768								1.42099	0.506893	0.296726		3	16	5	4	16	6		-1.07128	0.557982	-0.428509	-0.543836	0.190773	-0.233334		+	816163	816276	114		hypothetical protein
KPN_RS03910	gltA	KPN_00727							√	3.27293	1.71058	0.000526937								1.85992	0.895244	0.121692		2070	2283	7047	4296	13666	17791		8.13712	7.67062	9.89495	9.35519	9.88473	11.1851		-	816266	817549	1284		citrate (Si)-synthase
KPN_RS03915	KPN_RS03915								√	5.56614	2.47668	0.000366818								0.499938	-1.00018	0.172408		355	820	3309	1681	1391	2410		5.59507	6.19395	8.80446	8.00177	6.5888	8.30134		+	818190	818594	405		succinate dehydrogenase cytochrome b556 large subunit
KPN_RS03920	sdhD	KPN_00729							√	6.7742	2.76005	0.000155584								0.70042	-0.513707	0.49895		102	136	844	452	489	1024		3.80084	3.60635	6.83401	6.10801	5.08154	7.06693		+	818588	818935	348		succinate dehydrogenase cytochrome b556 small membrane subunit
KPN_RS03925	sdhA	KPN_00730							√	4.39894	2.13716	0.000130683								1.34535	0.427984	0.456733		955	976	3952	2731	5442	8343		7.02147	6.44506	9.06061	8.70172	8.55643	10.0927		+	818935	820701	1767		succinate dehydrogenase flavoprotein subunit
KPN_RS03930	sdhB	KPN_00731							√	3.41461	1.77172	0.000687674								1.82939	0.871366	0.128273		962	922	3072	2009	6001	7985		7.032	6.36299	8.69726	8.25886	8.69749	10.0294		+	820717	821433	717		succinate dehydrogenase iron-sulfur subunit
KPN_RS03935	sucA	KPN_00732							√	4.43241	2.14809	0.000304064							√	2.89374	1.53293	0.00143641		2544	2331	10348	6690	42690	31113		8.43453	7.70063	10.4492	9.99414	11.528	11.9915		+	821815	824622	2808		2-oxoglutarate dehydrogenase subunit E1
KPN_RS03940	sucB	KPN_00733							√	3.69784	1.88668	0.000282501							√	3.69859	1.88697	7.76325e-05		1580	1592	5487	3746	35185	18187		7.74753	7.15067	9.53399	9.15757	11.2491	11.2169		+	824637	825863	1227		dihydrolipoamide succinyltransferase
KPN_RS03945	sucC	KPN_00734							√	4.28714	2.10001	0.00134266							√	3.92456	1.97253	0.00010937		1558	1103	5330	3504	36547	17896		7.7273	6.62146	9.49211	9.06123	11.3039	11.1936		+	825967	827133	1167		succinyl-CoA ligase subunit beta
KPN_RS03950	sucD	KPN_00735							√	4.11142	2.03964	0.00545795							√	4.53737	2.18186	4.84429e-05		1346	694	3609	2564	30962	13964		7.51636	5.95342	8.92964	8.6107	11.0646	10.8357		+	827133	828002	870		succinate--CoA ligase subunit alpha
KPN_RS03955	KPN_RS03955									3.19877	1.67752	0.0807277							√	3.29742	1.72134	0.0272123		1	1	2	5	23	14		-2.29368	-2.90145	-1.56601	-0.254329	0.700967	0.924207		+	828047	828157	111		hypothetical protein
KPN_RS03960	cydA	KPN_00736							√	0.180907	-2.46668	3.0549e-06							√	10.2237	3.35384	0.0148087		2644	4194	514	428	22211	2288		8.49014	8.54787	6.11909	6.02939	10.5854	8.22641		+	828827	830395	1569		cytochrome bd-I ubiquinol oxidase subunit I
KPN_RS03965	cydB	KPN_00737							√	0.238738	-2.0665	0.00025855							√	6.98752	2.80478	0.0322323		946	2260	290	258	8681	930		7.00782	7.65601	5.29445	5.30026	9.23011	6.92809		+	830411	831550	1140		cytochrome bd oxidase subunit II
KPN_RS03970	ribH	KPN_00738							√	0.212616	-2.23368	0.00158132								7.2687	2.8617	0.0519012		102	229	37	17	687	92		3.80084	4.35594	2.34088	1.41552	5.57159	3.59761		+	831566	831682	117		cyd operon protein YbgT
KPN_RS03975	ybgE	KPN_00739							√	0.224866	-2.15286	0.00156632								3.9995	1.99982	0.0903644		121	304	44	26	500	67		4.04617	4.76389	2.58779	2.01416	5.1136	3.14304		+	831682	831972	291		cyd operon protein YbgE
KPN_RS03980	ybgC	KPN_00740								0.846268	-0.240813	0.14282							√	0.492229	-1.0226	0.000308099		994	1563	834	811	844	440		7.07919	7.12415	6.81683	6.95069	5.86833	5.84922		+	832122	832526	405		acyl-CoA thioesterase
KPN_RS03985	tolQ	KPN_00741								1.15193	0.204047	0.188033							√	0.510303	-0.970575	0.00108581		927	1425	1070	995	1198	515		6.97856	6.99084	7.17613	7.24552	6.37339	6.07605		+	832532	833215	684		Tol-Pal system subunit TolQ
KPN_RS03990	tolR	KPN_00742								0.984073	-0.0231624	0.892948								0.98198	-0.0262349	0.859488		580	994	571	597	1115	677		6.30251	6.47142	6.27067	6.50903	6.26985	6.4703		+	833219	833647	429		colicin transporter
KPN_RS03995	tolA	KPN_00743							√	0.688968	-0.537491	0.0166621								0.997822	-0.00314592	0.976207		1797	3334	1335	1303	2678	1472		7.93314	8.21684	7.49522	7.63441	7.53359	7.59028		+	833747	835060	1314		cell envelope integrity/translocation protein TolA
KPN_RS04000	tolB	KPN_00744								0.899149	-0.153368	0.272224							√	1.21581	0.281922	0.022971		6818	11702	6716	5854	16141	8184		9.8566	10.0281	9.82555	9.80157	10.1249	10.0649		+	835190	836482	1293		translocation protein TolB
KPN_RS04005	pal	KPN_00745								0.848523	-0.236975	0.13468							√	1.50601	0.590732	0.00436435		9231	12001	7625	6308	23369	10588		10.2937	10.0645	10.0087	9.90932	10.6587	10.4364		+	836517	837041	525		peptidoglycan-associated lipoprotein
KPN_RS04010	ybgF	KPN_00746								0.843837	-0.244964	0.110378								1.1442	0.194335	0.0975937		3054	4302	2560	2211	5888	2860		8.69808	8.58455	8.43427	8.39705	8.67006	8.54828		+	837051	837845	795		cell division protein CpoB
KPN_RS04015	KPN_RS04015	KPN_00747								1.43499	0.521038	0.110857							√	0.223326	-2.16278	0.0020358		61	135	98	110	37	37		3.06388	3.59574	3.73411	4.07414	1.3752	2.29504		+	838007	838082	76		tRNA-Lys
KPN_RS04020	KPN_RS04020	KPN_00748								1.30263	0.381425	0.310824							√	0.148276	-2.75364	0.000181495		1413	4550	2683	2538	632	575		7.58642	8.6654	8.50196	8.596	5.4513	6.2349		+	838208	838283	76		tRNA-Val
KPN_RS04025	KPN_RS04025	KPN_00749								1.06724	0.0938894	0.794924							√	0.148716	-2.74937	0.00137356		132	403	216	182	42	57		4.17121	5.17001	4.87028	4.79799	1.55577	2.91172		+	838286	838361	76		tRNA-Lys
KPN_RS04030	KPN_RS04030	KPN_00750								1.22353	0.29105	0.411919							√	0.158505	-2.6574	0.000383014		782	2329	1236	1370	334	317		6.73331	7.69939	7.38411	7.70673	4.53224	5.37684		+	838511	838586	76		tRNA-Val
KPN_RS04035	KPN_RS04035	KPN_00751								0.905844	-0.142666	0.630441							√	0.192597	-2.37634	0.000602573		421	1116	541	441	151	150		5.84075	6.63836	6.19288	6.07251	3.38955	4.29985		+	838590	838665	76		tRNA-Lys
KPN_RS04040	KPN_RS04040	KPN_00752								1.44558	0.531653	0.325088							√	0.152311	-2.71491	0.00422122		13	44	23	36	7	6		0.876248	1.98932	1.66665	2.47606	-0.946731	-0.233334		+	838812	838887	76		tRNA-Lys
KPN_RS04045	KPN_RS04045	KPN_00753								1.10776	0.147649	0.8189							√	0.191393	-2.38539	0.00130102		20	113	41	48	15	11		1.47891	3.34014	2.4871	2.88615	0.100575	0.589788		+	839021	839096	76		tRNA-Lys
KPN_RS04050	KPN_RS04050																																										hypothetical protein
KPN_RS04055	nadA	KPN_00754							√	3.76023	1.91082	0.0040333							√	0.671675	-0.574165	0.00308659		1138	667	2739	2307	3696	1750		7.27428	5.89621	8.53176	8.45835	7.99832	7.83978		+	839645	840688	1044		quinolinate synthetase
KPN_RS04060	pnuC	KPN_00755							√	2.79599	1.48336	0.00759789								0.87508	-0.192513	0.0864798		965	642	1824	1568	3125	1593		7.03649	5.84114	7.94534	7.90141	7.75625	7.70421		+	840724	841443	720		nicotinamide riboside transporter PnuC
KPN_RS04065	ybgR	KPN_00756								0.905465	-0.143269	0.42792							√	1.3682	0.452283	0.0170604		254	359	223	202	623	305		5.11288	5.00344	4.91619	4.94802	5.43062	5.32125		-	841440	842384	945		zinc transporter ZitB
KPN_RS04070	ybgS	KPN_00757								1.38393	0.468775	0.0658979								1.18559	0.245601	0.184472		247	295	335	246	664	408		5.07265	4.7206	5.50223	5.23168	5.5225	5.74042		-	842502	842867	366		hypothetical protein
KPN_RS04075	aroG	KPN_00758								1.12072	0.16442	0.369022								0.913062	-0.131215	0.264815		398	742	514	442	918	468		5.7598	6.04984	6.11909	6.07577	5.98951	5.93813		+	843182	844234	1053		3-deoxy-7-phosphoheptulonate synthase
KPN_RS04080	KPN_RS04080									0.738427	-0.437473	0.0750397							√	1.30812	0.387496	0.0362548		226	279	149	137	387	206		4.94473	4.64029	4.33606	4.38953	4.74443	4.75622		-	844375	844908	534		fumarate hydratase
KPN_RS04085	KPN_RS04085	KPN_00759																																									insertion element IS1 protein InsB
KPN_RS04090	KPN_RS04090	KPN_00761								1.03244	0.0460528	0.938926							√	4.49522	2.16839	0.0019282		9	6	6	5	53	31		0.369288	-0.785972	-0.187501	-0.254329	1.88785	2.04351		-	845712	846557	846		fumarate hydratase
KPN_RS04095	KPN_RS04095	KPN_00762								0.811138	-0.301981	0.328736								1.62237	0.698099	0.114538		71	90	63	39	207	66		3.28123	3.01343	3.10074	2.59002	3.84335	3.12151		+	846680	847564	885		LysR family transcriptional regulator
KPN_RS04100	KPN_RS04100	KPN_00764								1.05896	0.0826479	0.886208								0.5493	-0.864333	0.23956		5	5	5	3	3	4		-0.419208	-1.02698	-0.428509	-0.906406	-2.04627	-0.763849		+	848775	850043	1269		cation transporter
KPN_RS04105	KPN_RS04105																																										hypothetical protein
KPN_RS04110	KPN_RS04110	KPN_00765								1.34519	0.427805	0.591908								0.703312	-0.507764	0.367403		2	13	9	4	10	4		-1.55671	0.268476	0.359986	-0.543836	-0.461304	-0.763849		+	850358	852124	1767		oxaloacetate decarboxylase
KPN_RS04115	KPN_RS04115	KPN_00766								1.71851	0.781156	0.173117								0.485572	-1.04224	0.0928644		9	9	17	8	10	8		0.369288	-0.238484	1.24134	0.373702	-0.461304	0.153689		+	852140	853441	1302		oxaloacetate decarboxylase subunit beta
KPN_RS04120	KPN_RS04120	KPN_00767																																									hypothetical protein
KPN_RS04125	gpmA	KPN_00768								1.00659	0.0094829	0.935157								1.11642	0.158877	0.212776		13715	21216	14657	12209	28834	17652		10.8649	10.8865	10.9514	10.862	10.9619	11.1738		-	854248	855000	753		2%2C3-bisphosphoglycerate-dependent phosphoglycerate mutase
KPN_RS04130	galM	KPN_00770								0.829063	-0.270446	0.222904							√	19.5914	4.29215	1.20732e-06		300	601	303	252	12064	5541		5.35258	5.74601	5.35761	5.26638	9.70486	9.50229		-	855292	856335	1044		galactose mutarotase
KPN_RS04135	galK	KPN_00771								0.949295	-0.0750717	0.754755							√	18.1309	4.18038	7.64179e-06		340	759	431	333	16416	6541		5.53287	6.08249	5.86528	5.66778	10.1492	9.74163		-	856329	857477	1149		galactokinase
KPN_RS04140	galT	KPN_00772								0.813074	-0.298541	0.155908							√	11.0765	3.46943	2.01443e-05		986	1833	1007	723	22746	8919		7.06754	7.35397	7.08862	6.78509	10.6197	10.189		-	857480	858526	1047		galactose-1-phosphate uridylyltransferase
KPN_RS04145	galE	KPN_00773								0.802308	-0.317771	0.0807841							√	12.6402	3.65995	8.32555e-06		1962	3469	1828	1461	49474	19545		8.05984	8.2741	7.9485	7.79947	11.7408	11.3208		-	858536	859552	1017		UDP-glucose 4-epimerase
KPN_RS04155	modF	KPN_00774							√	1.6582	0.729619	0.00901519							√	1.46477	0.550674	0.00542834		188	360	378	305	1038	544		4.67978	5.00744	5.67621	5.54127	6.16666	6.15501		-	859762	861234	1473		molybdate ABC transporter ATP-binding protein ModF
KPN_RS04160	modE	KPN_00775								1.25635	0.329243	0.137544							√	0.716159	-0.481649	0.0344774		191	295	222	245	354	176		4.70256	4.7206	4.90972	5.22582	4.61602	4.52975		-	861302	862090	789		molybdenum-dependent transcriptional regulator
KPN_RS04165	ybhT	KPN_00776							√	8.32467	3.05739	0.00276851							√	0.139091	-2.84589	2.8147e-05		313	102	1021	1132	325	152		5.41368	3.19307	7.10853	7.43153	4.49289	4.31889		+	862243	862392	150		membrane protein
KPN_RS04170	modA	KPN_00777								0.772275	-0.372814	0.0839879							√	1.85452	0.891046	0.00399033		390	508	302	234	1131	481		5.73054	5.50369	5.35285	5.15968	6.2904	5.97762		+	862535	863308	774		molybdate ABC transporter substrate-binding protein
KPN_RS04175	modB	KPN_00778								0.817872	-0.290053	0.211427								1.13147	0.178194	0.357537		140	251	120	121	303	135		4.25579	4.488	4.02495	4.21105	4.39193	4.14837		+	863308	863997	690		molybdate ABC transporter permease
KPN_RS04180	modC	KPN_00779								1.05068	0.0713289	0.736355								1.18649	0.246703	0.143637		115	205	138	116	315	163		3.97311	4.19658	4.2258	4.15043	4.44787	4.41937		+	864000	865058	1059		molybdenum ABC transporter ATP-binding protein
KPN_RS04185	ybhA	KPN_00780							√	2.17736	1.12258	0.0269904							√	0.750834	-0.413435	0.0215938		269	175	361	346	532	304		5.1955	3.96892	5.60991	5.72295	5.20302	5.31652		-	865059	865877	819		pyridoxal phosphatase
KPN_RS04190	ybhE	KPN_00781							√	1.44357	0.529641	0.00898378							√	1.6338	0.708235	0.000958614		1277	1990	1994	1612	6002	3257		7.44047	7.4725	8.07387	7.94132	8.69773	8.73578		+	866106	867101	996		6-phosphogluconolactonase
KPN_RS04195	KPN_RS04195									1.03417	0.0484727	0.822716							√	0.636413	-0.651964	0.0171626		286	600	370	307	394	279		5.28375	5.74361	5.64539	5.55068	4.77026	5.19293		-	867212	867478	267		two-component-system connector protein AriR
KPN_RS04200	KPN_RS04200									1.40089	0.486346	0.0844878								0.712283	-0.489477	0.197204		147	294	278	189	268	253		4.32593	4.71571	5.23359	4.85229	4.21516	5.05207		-	867530	867835	306		hypothetical protein
KPN_RS04205	KPN_RS04205									1.23213	0.301157	0.198159								0.812977	-0.298713	0.459378		212	318	306	201	318	328		4.85268	4.82874	5.3718	4.94088	4.46153	5.42598		-	867963	868208	246		hypothetical protein
KPN_RS04210	KPN_RS04210	KPN_00782								1.31173	0.39147	0.168851								0.702383	-0.50967	0.102288		245	244	274	218	296	246		5.06094	4.44728	5.21272	5.05773	4.35827	5.01167		+	868538	869749	1212		diguanylate phosphodiesterase
KPN_RS04215	KPN_RS04215	KPN_00783								0.793887	-0.332995	0.431779							√	3.07966	1.62277	8.05679e-05		1473	970	836	636	4931	2332		7.64639	6.43617	6.82028	6.60026	8.41419	8.25389		+	869905	870639	735		helix-turn-helix-type transcriptional regulator
KPN_RS04220	KPN_RS04220	KPN_00784								1.40006	0.485485	0.0681338							√	0.212874	-2.23192	0.00226246		141	284	253	193	71	84		4.26602	4.66587	5.0979	4.88243	2.30625	3.46711		-	870681	871235	555		LuxR family transcriptional regulator
KPN_RS04225	KPN_RS04225									1.24197	0.312628	0.178843							√	0.230736	-2.11569	0.00119964		149	290	226	183	76	75		4.34536	4.69598	4.93543	4.80588	2.40377	3.30463		-	871317	871529	213		hypothetical protein
KPN_RS04230	KPN_RS04230									0.737449	-0.439385	0.453011								0.870681	-0.199783	0.7384		8	14	4	9	12	5		0.208824	0.371569	-0.718016	0.534167	-0.209765	-0.474343		+	871914	872060	147		hypothetical protein
KPN_RS04235	KPN_RS04235	KPN_00785								0.932419	-0.10095	0.772989							√	1.83781	0.877984	0.0314162		28	31	24	18	73	50		1.95425	1.49087	1.72677	1.49569	2.34605	2.72444		+	872265	872771	507		hypothetical protein
KPN_RS04240	KPN_RS04240									0.444474	-1.16983	0.138847								2.57714	1.36577	0.0817957		128	55	29	25	214	43		4.12699	2.308	1.9947	1.95866	3.89121	2.50917		-	872788	873753	966		acyltransferase
KPN_RS04245	KPN_RS04245	KPN_00786								1.22517	0.292984	0.248686								1.23238	0.301453	0.138603		63	85	73	66	182	91		3.11005	2.93144	3.31173	3.34152	3.65813	3.58193		-	873750	876815	3066		multidrug transporter AcrB
KPN_RS04250	KPN_RS04250	KPN_00787								0.750324	-0.414415	0.188318								1.46272	0.548655	0.0755033		34	60	29	24	86	39		2.22989	2.43245	1.9947	1.90095	2.58101	2.37001		-	876816	877901	1086		membrane protein
KPN_RS04255	KPN_RS04255	KPN_00789								1.51372	0.598102	0.189173							√	1.96587	0.975166	0.030041		17	17	25	15	89	37		1.25064	0.642871	1.78448	1.24044	2.63019	2.29504		+	878435	878866	432		universal stress protein G
KPN_RS04260	KPN_RS04260	KPN_00790								0.926377	-0.110328	0.738777							√	1.65035	0.72277	0.039612		51	120	70	47	222	89		2.80786	3.42648	3.25161	2.8561	3.94404	3.55004		+	878918	881605	2688		carbonate dehydratase
KPN_RS04265	ybhC	KPN_00791							√	0.729373	-0.45527	0.0473845								1.05112	0.0719224	0.589406		1993	4006	1630	1599	3256	2018		8.08245	8.48171	7.78316	7.92964	7.81548	8.04529		-	881879	883162	1284		acyl-CoA thioesterase
KPN_RS04270	hutI	KPN_00792							√	2.16901	1.11704	0.00200566								0.902578	-0.147876	0.374627		88	172	229	194	368	231		3.58897	3.94404	4.95441	4.88987	4.6719	4.92109		+	883418	884635	1218		imidazolonepropionase
KPN_RS04275	hutG	KPN_00793							√	1.97229	0.979872	0.00422153								0.915516	-0.127344	0.484668		58	86	119	99	195	119		2.99173	2.94822	4.01293	3.92286	3.7574	3.96709		+	884632	885588	957		formimidoylglutamase
KPN_RS04280	hutC	KPN_00794								0.947703	-0.0774938	0.689823								0.923683	-0.11453	0.421993		242	309	213	188	396	194		5.0432	4.78738	4.85015	4.84466	4.77756	4.66985		+	885650	886375	726		histidine utilization repressor
KPN_RS04285	KPN_RS04285	KPN_00795							√	2.63633	1.39853	0.0044765							√	3.15451	1.65742	0.00553036		27	52	100	61	431	351		1.90272	2.22783	3.76311	3.22875	4.8996	5.52361		+	886518	888206	1689		urocanate hydratase
KPN_RS04290	hutH	KPN_00796							√	2.02056	1.01476	0.0255354							√	5.2893	2.40308	0.00184526		21	40	61	35	433	347		1.54763	1.85344	3.05457	2.43599	4.90627	5.5071		+	888203	889729	1527		histidine ammonia-lyase
KPN_RS04295	proY	KPN_00797								2.4324	1.28238	0.0629479								0.76073	-0.394544	0.370878		7	5	15	8	18	9		0.0282515	-1.02698	1.06626	0.373702	0.355832	0.314153		+	889828	891210	1383		permease
KPN_RS04300	ybhB	KPN_00798							√	2.46801	1.30335	0.00011705							√	0.692957	-0.529163	0.0297386		520	739	1256	1129	1483	1067		6.14512	6.04399	7.40725	7.42771	6.68117	7.12625		-	891914	892390	477		kinase inhibitor
KPN_RS04305	bioA	KPN_00799							√	4.81881	2.26868	1.33235e-05							√	0.689052	-0.537315	0.0231453		566	1099	3236	2733	3691	2601		6.26729	6.61622	8.77228	8.70277	7.99637	8.41135		-	892461	893750	1290		adenosylmethionine--8-amino-7-oxononanoate aminotransferase BioA
KPN_RS04310	bioB	KPN_00800							√	4.89905	2.2925	5.51195e-06							√	1.37755	0.462105	0.011778		1078	1590	5702	4371	13644	7905		7.19617	7.14885	9.58944	9.38015	9.88241	10.0149		+	893964	895004	1041		biotin synthase
KPN_RS04315	bioF	KPN_00801							√	5.66664	2.50249	5.26406e-06							√	1.2716	0.34665	0.0231657		517	938	3422	2781	7751	4526		6.13678	6.3878	8.85289	8.72789	9.06664	9.21041		+	895001	896158	1158		8-amino-7-oxononanoate synthase
KPN_RS04320	bioC	KPN_00802							√	5.11451	2.3546	1.08274e-05							√	1.29207	0.369687	0.0206592		292	529	1774	1401	4073	2324		5.31365	5.56207	7.90526	7.739	8.13843	8.24893		+	896142	896897	756		malonyl-[acyl-carrier protein] O-methyltransferase BioC
KPN_RS04325	bioD	KPN_00803							√	6.30718	2.657	8.91275e-06								1.05959	0.0835017	0.413977		317	641	2457	2034	4799	2663		5.43197	5.83889	8.37503	8.2767	8.37505	8.44533		+	896890	897612	723		dethiobiotin synthase
KPN_RS04330	KPN_RS04330									0.654224	-0.612143	0.0951261								1.09305	0.128365	0.749629		26	39	17	15	45	14		1.84928	1.81737	1.24134	1.24044	1.65417	0.924207		-	897554	898277	724		ABC transporter ATP-binding protein
KPN_RS04335	KPN_RS04335									0.435762	-1.19839	0.167457								1.26305	0.336916	0.528344		6	30	7	3	14	6		-0.178199	1.44433	0.0189495	-0.906406	0.00435943	-0.233334		-	898364	898576	213		hypothetical protein
KPN_RS04340	KPN_RS04340									1.76277	0.817841	0.423272								1.69782	0.763681	0.351595		16	6	28	5	37	32		1.16575	-0.785972	1.94495	-0.254329	1.3752	2.08859		-	898576	898755	180		hypothetical protein
KPN_RS04345	uvrB	KPN_00804								1.00157	0.00226792	0.986821							√	1.48516	0.570614	0.00157328		1483	2239	1525	1325	4382	2315		7.65615	7.64255	7.68713	7.65856	8.24392	8.24333		+	898988	901009	2022		excinuclease ABC subunit B
KPN_RS04350	KPN_RS04350	KPN_00806								0.757531	-0.400623	0.0866408								0.773522	-0.370485	0.0579771		191	349	168	140	237	138		4.70256	4.96274	4.50866	4.42067	4.03816	4.17997		-	901258	902355	1098		two-component sensor histidine kinase
KPN_RS04355	KPN_RS04355	KPN_00807								0.889287	-0.169278	0.410873								0.871911	-0.197747	0.261074		162	243	136	139	246	133		4.46566	4.44137	4.20482	4.41036	4.09182	4.12692		-	902359	903030	672		DNA-binding response regulator
KPN_RS04360	KPN_RS04360	KPN_00808							√	0.70386	-0.50664	0.0275206							√	0.753835	-0.407679	0.0465688		235	364	166	155	238	143		5.00094	5.02336	4.49144	4.56701	4.04422	4.23113		-	903030	904670	1641		phosphoethanolamine transferase EptA
KPN_RS04365	ybhK	KPN_00809								0.907366	-0.140244	0.542327								1.04318	0.0609847	0.799428		301	350	219	236	568	212		5.35738	4.96686	4.89014	5.17194	5.29739	4.79754		-	904775	905680	906		hypothetical protein
KPN_RS04370	moaA	KPN_00810							√	2.05383	1.03832	0.000485331							√	1.39429	0.479527	0.0258557		411	686	923	786	2761	1150		5.80611	5.9367	6.96303	6.90554	7.57761	7.23427		+	906015	907004	990		cyclic pyranopterin monophosphate synthase
KPN_RS04375	moaB	KPN_00811							√	2.91229	1.54216	0.000159892							√	1.45315	0.539187	0.0112031		131	233	436	367	1300	584		4.16028	4.38087	5.8819	5.80784	6.49123	6.25729		+	907028	907540	513		molybdenum cofactor biosynthesis protein
KPN_RS04380	moaC	KPN_00812							√	2.34544	1.22986	0.000567069								1.27844	0.354385	0.0511704		121	208	318	268	829	376		4.04617	4.21749	5.42721	5.35502	5.84248	5.62273		+	907544	908032	489		cyclic pyranopterin monophosphate synthase accessory protein
KPN_RS04385	moaD	KPN_00813							√	2.93045	1.55112	0.000375876								1.09892	0.13608	0.376781		62	89	171	169	379	211		3.08715	2.9974	4.53412	4.69138	4.71433	4.79074		+	908025	908273	249		molybdopterin synthase sulfur carrier subunit
KPN_RS04390	moaE	KPN_00814							√	1.97526	0.982043	0.00277179								1.04448	0.0627835	0.671916		108	199	252	206	522	243		3.88291	4.15383	5.0922	4.97624	5.17567	4.994		+	908275	908727	453		molybdopterin guanine dinucleotide biosynthesis protein MoaE
KPN_RS04395	ybhL	KPN_00815							√	1.52938	0.612951	0.00574946								1.16214	0.216789	0.0814111		731	1059	1163	943	2535	1331		6.63607	6.56276	7.29631	7.16812	7.45443	7.44506		+	908773	909477	705		membrane protein
KPN_RS04400	ybhN	KPN_00816							√	2.90416	1.53812	0.00359336							√	0.531992	-0.910523	0.0256484		31	42	108	61	90	48		2.09864	1.92298	3.87361	3.22875	2.64622	2.66614		-	909658	910623	966		membrane protein
KPN_RS04405	ybhO	KPN_00817							√	2.79611	1.48342	0.000747503							√	0.650352	-0.620707	0.020892		52	81	166	121	202	94		2.83561	2.86232	4.49144	4.21105	3.80816	3.62847		-	910620	911864	1245		cardiolipin synthase B
KPN_RS04410	ybhP	KPN_00818							√	2.40437	1.26566	0.00322233							√	0.666042	-0.586315	0.0304707		49	59	118	84	137	74		2.75072	2.40841	4.0008	3.68712	3.24967	3.28539		-	911861	912622	762		EEP domain-containing protein
KPN_RS04415	ybhQ	KPN_00819								0.765024	-0.386423	0.0501021								0.974614	-0.0370975	0.813172		535	771	431	338	837	369		6.1861	6.10511	5.86528	5.68925	5.85632	5.59566		+	912754	913191	438		membrane protein
KPN_RS04420	ybhR	KPN_00820								1.30575	0.384883	0.166165								0.980933	-0.0277729	0.909293		46	65	56	55	102	70		2.66052	2.54701	2.93224	3.08066	2.82586	3.20578		-	913252	914358	1107		membrane protein
KPN_RS04425	ybhS	KPN_00821							√	1.61989	0.695893	0.0414519								1.15758	0.211118	0.382394		34	69	69	56	136	92		2.22989	2.63253	3.231	3.10642	3.23914	3.59761		-	914488	915621	1134		membrane protein
KPN_RS04430	ybhF	KPN_00822							√	1.62936	0.704308	0.0243758								1.14606	0.196682	0.184432		98	212	203	171	442	236		3.74341	4.24491	4.78094	4.7083	4.93591	4.95192		-	915611	917350	1740		multidrug ABC transporter ATP-binding protein
KPN_RS04435	ybhG	KPN_00823							√	1.81742	0.861895	0.0296139								1.12505	0.169989	0.479865		93	95	164	103	328	146		3.66826	3.09102	4.474	3.97973	4.50613	4.26098		-	917343	918338	996		secretion protein HlyD
KPN_RS04440	ybiH	KPN_00824								1.52985	0.613394	0.134641							√	1.67335	0.742742	0.0106553		51	42	56	51	181	103		2.80786	1.92298	2.93224	2.97274	3.6502	3.75971		-	918338	918997	660		transcriptional regulator
KPN_RS04445	KPN_RS04445	KPN_00825								0.738381	-0.437562	0.468549							√	4.81876	2.26866	0.0312914		5	6	4	2	47	10		-0.419208	-0.785972	-0.718016	-1.39183	1.71623	0.458543		-	919071	919994	924		LysR family transcriptional regulator
KPN_RS04450	KPN_RS04450																																										hypothetical protein
KPN_RS04455	KPN_RS04455	KPN_00826																																									MFS transporter
KPN_RS04460	KPN_RS04460	KPN_00827								0.605837	-0.722999	0.461875							√	3.63276	1.86107	0.0202483		1	9	2	1	16	6		-2.29368	-0.238484	-1.56601	-2.1288	0.190773	-0.233334		+	921793	922542	750		short-chain dehydrogenase
KPN_RS04465	KPN_RS04465	KPN_00828							√	0.211213	-2.24323	0.00407735							√	2.41045	1.2693	0.0374414		16	33	3	4	18	11		1.16575	1.57968	-1.08059	-0.543836	0.355832	0.589788		+	922556	923401	846		transketolase
KPN_RS04470	KPN_RS04470	KPN_00829								0.926495	-0.110144	0.761071								0.951764	-0.0713238	0.765526		27	69	33	31	64	33		1.90272	2.63253	2.17815	2.26352	2.15761	2.13232		+	923401	924393	993		transketolase
KPN_RS04475	rhlE	KPN_00830								0.749163	-0.416648	0.0610368							√	0.619097	-0.691762	0.0106867		1237	2349	973	1026	1147	773		7.39457	7.71173	7.0391	7.28976	6.31066	6.66148		+	924608	925963	1356		ATP-dependent RNA helicase RhlE
KPN_RS04480	dinG	KPN_00831								0.792296	-0.335889	0.0817357								1.2302	0.298894	0.0677213		487	803	385	389	1025	497		6.05062	6.16374	5.70265	5.89172	6.14849	6.02478		+	926151	928307	2157		ATP-dependent DNA helicase DinG
KPN_RS04485	ybiB	KPN_00832								0.851017	-0.23274	0.210343							√	1.73153	0.792051	0.00150534		281	404	231	215	818	412		5.25835	5.17358	4.96693	5.03778	5.82322	5.75448		+	928337	929305	969		DNA-binding protein YbiB
KPN_RS04490	ybiJ	KPN_00833							√	4.50753	2.17234	4.91855e-05							√	0.225166	-2.15094	0.000448871		189	406	1060	924	371	330		4.68741	5.1807	7.16259	7.13877	4.6836	5.43473		-	929415	929675	261		hypothetical protein
KPN_RS04495	KPN_RS04495									0.951987	-0.0709868	0.92822								2.01415	1.01017	0.106046		31	14	9	23	56	36		2.09864	0.371569	0.359986	1.84083	1.96656	2.25605		-	929961	930227	267		hypothetical protein
KPN_RS04500	ybiM	KPN_00834								1.11408	0.155848	0.794951								1.4991	0.584099	0.325251		5	7	8	3	19	7		-0.419208	-0.579521	0.199522	-0.906406	0.431781	-0.0268836		-	930248	930508	261		hypothetical protein
KPN_RS04505	KPN_RS04505	KPN_00835								1.38078	0.46548	0.167018							√	1.88643	0.915656	0.00733622		132	119	136	127	579	232		4.17121	3.41445	4.20482	4.28059	5.32504	4.92731		-	930648	931262	615		Asp/Glu/hydantoin racemase
KPN_RS04510	ybiN	KPN_00836								0.778446	-0.36133	0.123861							√	0.376961	-1.40751	0.00139933		445	928	422	364	261	204		5.92064	6.37235	5.83487	5.79601	4.17705	4.74218		+	931359	932273	915		ribosomal RNA large subunit methyltransferase F
KPN_RS04515	ybiO	KPN_00837							√	1.60424	0.681892	0.0392988								0.890968	-0.166555	0.517695		32	50	57	44	103	42		2.14373	2.1718	2.95755	2.76197	2.83987	2.47562		-	932276	934471	2196		mechanosensitive channel protein
KPN_RS04520	glnQ	KPN_00838							√	0.320727	-1.64058	0.000734219								0.883985	-0.177907	0.584814		468	1058	183	171	258	238		5.99327	6.56139	4.6317	4.7083	4.1604	4.96407		-	934583	935305	723		glutamine ABC transporter ATP-binding protein
KPN_RS04525	glnP	KPN_00839							√	0.31552	-1.6642	0.00264284							√	0.598455	-0.740686	0.0329038		300	774	113	128	130	96		5.35258	6.11071	3.93861	4.29186	3.17428	3.65868		-	935302	935961	660		glutamine ABC transporter permease GlnP
KPN_RS04530	glnH	KPN_00840							√	0.289344	-1.78914	0.000239231								1.61937	0.695434	0.0807909		1592	3564	566	516	1380	1313		7.75844	8.31307	6.25799	6.29886	6.57735	7.42543		-	936087	936833	747		glutamine ABC transporter substrate-binding protein GlnH
KPN_RS04535	dps	KPN_00841							√	1.57985	0.659784	0.00530677								1.09423	0.129921	0.348736		1500	2587	2772	2127	5168	3116		7.67259	7.85093	8.54903	8.34118	8.48191	8.67194		-	937242	937745	504		DNA starvation/stationary phase protection protein
KPN_RS04540	ybiF	KPN_00842							√	0.630032	-0.666503	0.0173684							√	0.718969	-0.475999	0.034209		270	497	175	188	273	140		5.20085	5.47214	4.56739	4.84466	4.24178	4.20065		-	937983	938870	888		threonine/homoserine exporter RhtA
KPN_RS04545	KPN_RS04545									1.0493	0.0694225	0.906253								0.934234	-0.0981446	0.854149		7	25	9	15	18	17		0.0282515	1.18601	0.359986	1.24044	0.355832	1.19551		+	938889	939014	126		hypothetical protein
KPN_RS04550	ompX	KPN_00843							√	1.52001	0.60408	0.00120534							√	0.651378	-0.618434	0.000833728		24351	36405	37967	32711	46824	25618		11.6931	11.6655	12.3245	12.2837	11.6614	11.7111		+	939222	939734	513		outer membrane protein X
KPN_RS04555	ybiP	KPN_00844							√	0.512075	-0.965573	0.00372137								0.776205	-0.36549	0.0769378		315	625	189	168	311	135		5.42286	5.80245	4.67811	4.68284	4.42947	4.14837		-	939825	941405	1581		phosphoethanolamine transferase
KPN_RS04560	KPN_RS04560									1.66424	0.734864	0.0602352								1.25471	0.327355	0.0627716		181	148	208	204	555	270		4.62519	3.72791	4.81596	4.9622	5.26402	5.14571		-	941674	941799	126		hypothetical protein
KPN_RS04565	mntR	KPN_00845								0.889747	-0.168532	0.335149							√	0.658499	-0.602746	0.00480248		312	522	297	265	388	199		5.40907	5.54288	5.3288	5.33881	4.74815	4.70647		+	941985	942458	474		transcriptional regulator MntR
KPN_RS04570	ybiR	KPN_00846								0.870484	-0.200111	0.332387							√	0.622092	-0.6848	0.00202012		436	878	443	402	554	281		5.8912	6.29249	5.90485	5.93908	5.26142	5.20322		+	942455	943567	1113		anion transporter
KPN_RS04575	KPN_RS04575	KPN_00847								0.974503	-0.0372611	0.919188							√	1.82622	0.868864	0.00839411		113	97	95	62	293	156		3.94791	3.12092	3.68949	3.25202	4.3436	4.35624		+	943737	945113	1377		6-phospho-beta-glucosidase
KPN_RS04580	KPN_RS04580	KPN_00848								1.21254	0.278029	0.343571								1.40753	0.493163	0.0748187		78	90	73	84	246	108		3.41598	3.01343	3.31173	3.68712	4.09182	3.82778		+	945182	945898	717		GntR family transcriptional regulator
KPN_RS04585	ybiS	KPN_00849								1.26903	0.343726	0.159341							√	0.198821	-2.33046	6.24469e-05		2139	4853	3274	3148	1147	829		8.18442	8.7584	8.78912	8.90669	6.31066	6.76232		-	946043	946957	915		transpeptidase
KPN_RS04590	KPN_RS04590	KPN_00850							√	3.83495	1.93921	6.61082e-05							√	0.515814	-0.955077	0.00195076		90	142	384	299	389	174		3.62121	3.66841	5.6989	5.51265	4.75186	4.51331		-	947158	947943	786		C4-dicarboxylate ABC transporter
KPN_RS04595	ybiT	KPN_00851							√	0.728636	-0.45673	0.0173796							√	0.709692	-0.494735	0.00953053		1886	2714	1303	1264	1775	1071		8.00286	7.92006	7.46023	7.59059	6.94039	7.13164		+	948122	949714	1593		ABC-F family ATPase
KPN_RS04600	KPN_RS04600	KPN_00852								1.24648	0.317862	0.385951							√	2.00565	1.00407	0.0172234		21	38	36	21	112	66		1.54763	1.78037	2.30188	1.7125	2.96016	3.12151		-	949870	952233	2364		alpha-glucosidase
KPN_RS04605	KPN_RS04605	KPN_00853								1.15638	0.209617	0.640622								1.66186	0.7328	0.0572074		20	17	15	17	53	32		1.47891	0.642871	1.06626	1.41552	1.88785	2.08859		-	952249	953550	1302		MFS transporter
KPN_RS04610	KPN_RS04610	KPN_00854								1.28081	0.357055	0.275767							√	1.66138	0.73238	0.0474483		70	68	74	61	274	97		3.26091	2.61162	3.33123	3.22875	4.24704	3.67356		+	953849	954922	1074		LacI family transcriptional regulator
KPN_RS04615	ybiU	KPN_00855							√	7.34347	2.87646	0.000170657							√	0.321802	-1.63575	0.00248641		36	118	425	359	206	194		2.31119	3.40233	5.84507	5.77609	3.83638	4.66985		-	954919	956184	1266		hypothetical protein
KPN_RS04620	ybiV	KPN_00856							√	1.42155	0.507467	0.0234125								0.883701	-0.178369	0.435688		336	603	556	451	780	597		5.51582	5.7508	6.2323	6.10482	5.75463	6.28902		-	956324	957139	816		sugar-phosphatase
KPN_RS04625	ybiW	KPN_00857								0.730491	-0.453062	0.193173								1.11517	0.15727	0.727403		28	42	23	16	58	16		1.95425	1.92298	1.66665	1.33063	2.01674	1.11062		-	957316	959748	2433		glycyl radical enzyme
KPN_RS04630	ybiY	KPN_00858								1.0234	0.0333639	0.955304								1.47948	0.56509	0.306413		4	4	3	3	12	4		-0.708714	-1.31649	-1.08059	-0.906406	-0.209765	-0.763849		-	959753	960652	900		pyruvate formate-lyase 3-activating protein
KPN_RS04635	moeB	KPN_00859								0.86979	-0.201261	0.426196								1.0168	0.0240405	0.872502		243	549	263	240	568	255		5.04914	5.61556	5.15372	5.19613	5.29739	5.06341		-	960807	961562	756		molybdopterin-synthase adenylyltransferase MoeB
KPN_RS04640	moeA	KPN_00860								0.896657	-0.157371	0.459474								0.959501	-0.0596437	0.698632		452	940	472	445	998	430		5.94313	6.39087	5.99623	6.08552	6.11	5.8161		-	961562	962797	1236		molybdopterin molybdenumtransferase MoeA
KPN_RS04645	ybiK	KPN_00861							√	1.7365	0.796182	0.0438574							√	1.86725	0.900913	0.0140697		339	270	430	368	1864	654		5.52863	4.59307	5.86193	5.81176	7.01095	6.42048		+	963033	963974	942		beta-aspartyl-peptidase
KPN_RS04650	yliA	KPN_00862							√	1.55666	0.638451	0.00565178							√	1.78095	0.832645	0.0134338		346	530	569	474	2289	832		5.55807	5.5648	6.26561	6.1765	7.3072	6.76753		+	963992	965851	1860		glutathione ABC transporter ATP-binding protein GsiA
KPN_RS04655	yliB	KPN_00863							√	1.66745	0.737642	0.00352808							√	2.01838	1.0132	0.000284598		362	500	608	499	2371	1186		5.6232	5.48081	6.36117	6.25058	7.35796	7.27872		+	965884	967425	1542		glutathione ABC transporter substrate-binding protein GsiB
KPN_RS04660	yliC	KPN_00864							√	2.3191	1.21356	0.00291245							√	1.44869	0.53475	0.0180178		94	102	199	152	549	261		3.6836	3.19307	4.7523	4.5389	5.24835	5.09689		+	967472	968392	921		glutathione ABC transporter permease GsiC
KPN_RS04665	yliD	KPN_00865							√	2.75431	1.46169	0.00294759								1.121	0.16479	0.274874		81	71	166	152	377	190		3.47009	2.67346	4.49144	4.5389	4.70671	4.63987		+	968394	969305	912		glutathione ABC transporter permease GsiD
KPN_RS04670	rimO (yliG)	KPN_00866							√	0.570509	-0.809678	0.00166775							√	0.378793	-1.40052	0.000696341		1921	3057	1064	1093	746	525		8.02938	8.09172	7.16802	7.38098	5.69038	6.10377		-	969710	971035	1326		ribosomal protein S12 methylthiotransferase RimO
KPN_RS04675	KPN_RS04675	KPN_00867								0.868312	-0.203715	0.58186								1.19224	0.253675	0.432452		16	32	15	16	37	22		1.16575	1.53596	1.06626	1.33063	1.3752	1.55808		-	971268	972509	1242		MFS transporter
KPN_RS04680	bssR (yliH)	KPN_00868								0.467831	-1.09594	0.210446							√	8.49466	3.08656	0.00294254		60	24	17	9	284	88		3.04022	1.1283	1.24134	0.534167	4.29866	3.53383		+	972888	973271	384		biofilm formation regulatory protein BssR
KPN_RS04685	yliI	KPN_00869								0.573796	-0.801389	0.196652							√	1.81071	0.856554	0.0486795		35	22	12	11	49	20		2.27111	1.00544	0.755915	0.809801	1.77574	1.42378		+	973387	974496	1110		aldose dehydrogenase
KPN_RS04690	yliJ	KPN_00870								1.364	0.447845	0.0517261								1.09873	0.135841	0.315212		395	466	479	427	971	587		5.74889	5.37932	6.01745	6.02602	6.07045	6.26467		-	974499	975125	627		glutathione S-transferase
KPN_RS04695	KPN_RS04695									0.247603	-2.0139	0.0529461								1.11734	0.160073	0.904836		4	7	2	0	5	0		-0.708714	-0.579521	-1.56601	-3.71376	-1.39419	-3.93377		+	976656	976784	129		hypothetical protein
KPN_RS04700	dacC	KPN_00871								0.940369	-0.0887013	0.604225							√	1.24244	0.313179	0.0327379		895	1135	812	667	1962	967		6.92791	6.6627	6.77828	6.66886	7.08486	6.98434		+	977437	978639	1203		serine-type D-Ala-D-Ala carboxypeptidase
KPN_RS04705	deoR	KPN_00872								0.934199	-0.098198	0.592947							√	0.566495	-0.819866	0.00244926		588	1114	598	585	749	332		6.32226	6.63577	6.33727	6.47976	5.69616	5.44344		-	978678	979436	759		DNA-binding transcriptional repressor DeoR
KPN_RS04710	ybjG	KPN_00873							√	0.739172	-0.436018	0.0269312							√	0.365877	-1.45057	0.000512384		537	844	423	355	329	132		6.19148	6.23554	5.83828	5.75995	4.51051	4.11607		-	979538	980131	594		undecaprenyl-diphosphatase
KPN_RS04715	cmr (mdfA)	KPN_00874							√	3.7329	1.9003	0.000185101							√	0.0958304	-3.38337	2.31342e-05		290	608	1154	1325	232	140		5.30376	5.7627	7.28511	7.65856	4.00747	4.20065		+	980459	981691	1233		multidrug transporter MdfA
KPN_RS04720	ybjI	KPN_00875								1.24557	0.316802	0.317753								1.20863	0.273376	0.160943		125	310	235	162	488	263		4.0929	4.79204	4.99164	4.63054	5.07859	5.10789		-	981729	982541	813		sugar phosphatase SupH
KPN_RS04725	ybjJ	KPN_00876								0.933482	-0.0993052	0.716529								1.10159	0.139583	0.467165		135	317	165	143	387	162		4.20351	4.8242	4.48275	4.45115	4.74443	4.41052		-	982541	983743	1203		MFS transporter
KPN_RS04730	ybjK	KPN_00877								1.1392	0.188018	0.455241								1.24265	0.31342	0.0931583		88	180	116	111	286	160		3.58897	4.00944	3.97625	4.08714	4.30877	4.39266		+	983826	984389	564		DNA-binding transcriptional regulator
KPN_RS04735	KPN_RS04735									0.600974	-0.734626	0.123384								1.7376	0.797095	0.106174		18	27	14	7	41	17		1.33081	1.29495	0.97004	0.19313	1.52142	1.19551		+	984465	984575	111		hypothetical protein
KPN_RS04740	ybjL	KPN_00878							√	0.686761	-0.54212	0.0188231								0.838542	-0.254044	0.129301		683	1250	501	491	929	414		6.53816	6.80188	6.08216	6.22729	6.00669	5.76145		-	984567	986252	1686		transporter
KPN_RS04745	KPN_RS04745									0.519058	-0.946033	0.293095								3.45556	1.78892	0.172496		113	37	20	29	341	33		3.94791	1.74241	1.46961	2.16888	4.56212	2.13232		+	986519	986902	384		membrane protein
KPN_RS04750	grxA	KPN_00880								1.22992	0.29856	0.0923241								0.967318	-0.0479383	0.808664		530	889	681	638	1138	835		6.17257	6.31044	6.52463	6.60478	6.2993	6.77272		-	986909	987172	264		glutaredoxin%2C GrxA family
KPN_RS04755	ybjC	KPN_00881							√	34.5565	5.11088	1.73114e-07							√	0.0281396	-5.15125	1.52101e-06		91	126	2987	2782	189	74		3.63706	3.49658	8.65678	8.72841	3.71243	3.28539		+	987375	987662	288		membrane protein
KPN_RS04760	nfsA	KPN_00882							√	37.7719	5.23924	8.91304e-08							√	0.0287792	-5.11883	5.71556e-07		117	190	4671	4176	286	123		3.99788	4.08724	9.30173	9.31432	4.30877	4.01459		+	987646	988368	723		NADPH-dependent oxidoreductase
KPN_RS04765	rimK	KPN_00883							√	6.89094	2.7847	2.08799e-06							√	0.100518	-3.31448	1.30888e-06		312	523	2254	2106	448	244		5.40907	5.54563	8.25065	8.32687	4.95534	4.99992		+	988483	989385	903		ribosomal protein S6 modification protein
KPN_RS04770	ybjN	KPN_00884							√	1.68523	0.752945	0.0079392							√	0.258584	-1.9513	1.3656e-05		592	1232	1202	1057	587	332		6.33203	6.78096	7.34388	7.33268	5.34482	5.44344		+	989474	989953	480		YbjN domain-containing protein
KPN_RS04775	potF	KPN_00885								0.808937	-0.3059	0.199079								1.40085	0.486298	0.0528734		131	246	124	105	302	202		4.16028	4.45903	4.07206	4.00734	4.38717	4.728		+	990302	991414	1113		spermidine/putrescine ABC transporter substrate-binding protein PotF
KPN_RS04780	potG	KPN_00886								1.03477	0.0493113	0.853255								0.863059	-0.212469	0.392122		55	91	69	47	107	51		2.91578	3.02929	3.231	2.8561	2.89457	2.75273		+	991578	992711	1134		ABC transporter ATP-binding protein
KPN_RS04785	potH	KPN_00887								1.45341	0.539438	0.162197								1.18678	0.24705	0.264935		47	42	49	49	122	63		2.69122	1.92298	2.74142	2.9156	3.08302	3.05491		+	992722	993675	954		putrescine ABC transporter permease
KPN_RS04790	potI	KPN_00888								1.23909	0.309278	0.286617								0.7945	-0.331881	0.147839		64	133	107	76	147	81		3.13259	3.57428	3.86025	3.54363	3.35095	3.41495		+	993672	994517	846		putrescine ABC transporter permease PotI
KPN_RS04795	ybjO	KPN_00889								1.02105	0.0300494	0.888637							√	0.589999	-0.761215	0.00795339		178	318	182	201	236	121		4.60114	4.82874	4.62381	4.94088	4.03207	3.99104		+	994575	995063	489		membrane protein
KPN_RS04800	ybjF	KPN_00890								0.796158	-0.328874	0.1762							√	0.453045	-1.14227	0.00225869		630	1347	564	586	474	339		6.42171	6.90966	6.25289	6.48223	5.03664	5.47349		+	995105	996232	1128		23S rRNA (uracil(747)-C(5))-methyltransferase
KPN_RS04805	KPN_RS04805	KPN_00891								0.771957	-0.373407	0.100671								0.968094	-0.0467803	0.752281		313	592	259	263	546	261		5.41368	5.72426	5.13165	5.3279	5.24046	5.09689		+	996311	997027	717		DNA-binding response regulator
KPN_RS04810	KPN_RS04810	KPN_00892								1.03608	0.0511379	0.79131								0.989318	-0.0154934	0.951728		155	253	178	144	389	137		4.40213	4.49943	4.59184	4.46117	4.75186	4.16951		+	997024	998496	1473		two-component sensor histidine kinase
KPN_RS04815	artJ	KPN_00893								1.34033	0.422584	0.0734481								1.2255	0.293371	0.192173		113	189	170	138	350	241		3.94791	4.07964	4.52569	4.39998	4.59965	4.98211		-	998583	999314	732		arginine ABC transporter substrate-binding protein
KPN_RS04820	artM	KPN_00894								1.05729	0.0803771	0.747676							√	0.265191	-1.91489	4.82886e-05		356	839	498	415	239	141		5.59912	6.22697	6.07351	5.98494	4.05026	4.21088		-	999498	1000166	669		arginine transporter permease subunit ArtM
KPN_RS04825	artQ	KPN_00895								1.01894	0.027073	0.899358							√	0.401028	-1.31823	0.000382628		337	707	432	353	303	190		5.5201	5.98017	5.86862	5.75181	4.39193	4.63987		-	1000166	1000882	717		arginine transporter permease subunit ArtQ
KPN_RS04830	artI	KPN_00896								1.00348	0.00501804	0.980037							√	0.54993	-0.862681	0.00901251		592	1224	728	614	648	498		6.33203	6.77157	6.62084	6.54951	5.48734	6.02768		-	1000889	1001620	732		arginine ABC transporter substrate-binding protein
KPN_RS04835	artP	KPN_00897								1.48044	0.566022	0.0735146							√	0.276058	-1.85696	0.000136728		235	583	433	438	269	117		5.00094	5.70218	5.87195	6.06267	4.22052	3.94274		-	1001641	1002369	729		arginine ABC transporter ATP-binding protein ArtP
KPN_RS04840	ybjP	KPN_00898							√	17.197	4.10408	2.31066e-07							√	0.0809282	-3.62721	1.17907e-06		287	394	4897	4119	799	369		5.28878	5.13747	9.36989	9.29449	5.78933	5.59566		-	1002596	1003111	516		lipoprotein
KPN_RS04845	KPN_RS04845	KPN_00899								0.813185	-0.298344	0.145962								1.01622	0.0232197	0.897961		195	315	163	152	304	199		4.73239	4.81508	4.46521	4.5389	4.39668	4.70647		+	1003988	1005127	1140		GGDEF domain-containing protein
KPN_RS04850	ybjR	KPN_00900								1.06945	0.0968724	0.704668								0.844042	-0.244614	0.233565		131	266	190	130	277	146		4.16028	4.57158	4.68571	4.31415	4.26272	4.26098		+	1005159	1005989	831		N-acetylmuramoyl-L-alanine amidase
KPN_RS04855	ybjS	KPN_00901								0.849353	-0.235565	0.297158							√	0.485309	-1.04302	0.000751058		592	1225	553	581	572	299		6.33203	6.77274	6.2245	6.46987	5.30751	5.29264		-	1005986	1006999	1014		hypothetical protein
KPN_RS04860	ybjT	KPN_00902								1.46179	0.547732	0.0613754							√	1.39443	0.479672	0.0249679		175	390	349	262	932	430		4.57669	5.12277	5.56121	5.32241	6.01134	5.8161		-	1007087	1008529	1443		NAD(P)-dependent oxidoreductase
KPN_RS04865	ltaE	KPN_00903							√	1.40519	0.490768	0.0291619							√	1.49995	0.584915	0.0112569		278	392	412	314	1200	547		5.24289	5.13014	5.80031	5.58316	6.3758	6.16294		-	1008540	1009541	1002		low-specificity L-threonine aldolase
KPN_RS04870	poxB	KPN_00904								1.2643	0.338342	0.0932728							√	1.40451	0.490065	0.0208388		242	373	336	260	919	422		5.0432	5.05855	5.50652	5.31138	5.99108	5.78903		-	1009580	1011298	1719		pyruvate oxidase
KPN_RS04875	KPN_RS04875	KPN_00905								1.8274	0.869796	0.218268							√	3.98002	1.99278	0.000728497		69	26	52	61	517	213		3.2403	1.24151	2.8263	3.22875	5.16179	4.80432		+	1011450	1011884	435		GntR family transcriptional regulator
KPN_RS04880	hcr	KPN_00906								1.62549	0.700874	0.0565595								2.01458	1.01048	0.0919304		22	29	36	28	181	45		1.61321	1.39623	2.30188	2.11913	3.6502	2.57402		-	1012096	1013064	969		hybrid-cluster NAD(P)-dependent oxidoreductase
KPN_RS04885	hcp	KPN_00907							√	2.6393	1.40015	0.00738638							√	5.03551	2.33214	0.0015103		16	16	35	30	407	142		1.16575	0.557982	2.26181	2.21698	4.81703	4.22104		-	1013075	1014727	1653		hydroxylamine reductase
KPN_RS04890	ybjE	KPN_00908								0.933737	-0.0989123	0.608395							√	0.369921	-1.43471	0.00300869		259	459	288	220	234	77		5.14095	5.35751	5.28449	5.07087	4.01982	3.34235		-	1014871	1015770	900		membrane protein
KPN_RS04895	aqpZ	KPN_00909							√	0.48139	-1.05472	0.00102657								0.768185	-0.380475	0.16189		416	593	185	187	345	125		5.82353	5.72669	4.64733	4.83699	4.57892	4.03777		-	1015886	1016581	696		aquaporin
KPN_RS04900	ybjD	KPN_00910								1.41113	0.496855	0.0580911							√	1.24721	0.318701	0.0498847		274	307	315	315	825	423		5.22202	4.77803	5.41356	5.58774	5.8355	5.79244		+	1017001	1018659	1659		ATP-dependent endonuclease
KPN_RS04905	macA	KPN_00911								1.08005	0.111093	0.655763							√	0.702604	-0.509216	0.0136793		475	486	392	409	582	308		6.01466	5.43988	5.72861	5.96396	5.33249	5.33535		+	1018806	1019921	1116		macrolide transporter subunit MacA
KPN_RS04910	macB	KPN_00912								1.17684	0.234916	0.256227								0.89074	-0.166924	0.490982		657	778	647	659	1006	791		6.48221	6.11814	6.4508	6.65147	6.12151	6.69467		+	1019918	1021858	1941		macrolide ABC transporter permease/ATP-binding protein MacB
KPN_RS04915	cspD	KPN_00913								1.23747	0.307397	0.296465							√	1.80012	0.848094	0.0174498		89	141	141	82	430	198		3.60518	3.65825	4.25672	3.65256	4.89625	4.69922		-	1021935	1022156	222		cold-shock protein
KPN_RS04920	clpS	KPN_00914								1.27528	0.350816	0.128957							√	1.76401	0.818861	0.0010092		445	501	474	457	1767	862		5.92064	5.48369	6.00232	6.12387	6.93387	6.81861		+	1022482	1022799	318		ATP-dependent Clp protease adaptor ClpS
KPN_RS04925	clpA	KPN_00915							√	1.46663	0.552506	0.0100928							√	1.59471	0.67329	0.011501		2075	2664	2894	2478	7647	5458		8.1406	7.89324	8.61116	8.56149	9.04715	9.48051		+	1022830	1025109	2280		ATP-dependent Clp protease ATP-binding subunit ClpA
KPN_RS04930	infA	KPN_00916								0.789398	-0.341175	0.105999							√	0.245528	-2.02604	4.62383e-05		4544	9193	4006	3989	1849	1199		9.27127	9.67999	9.08019	9.24823	6.9993	7.29444		-	1025229	1025447	219		translation initiation factor IF-1
KPN_RS04935	aat	KPN_00917								0.867881	-0.204431	0.310791								1.21901	0.28571	0.251571		251	465	240	226	687	253		5.09578	5.37623	5.02195	5.10961	5.57159	5.05207		-	1025801	1026502	702		leucyl/phenylalanyl-tRNA--protein transferase
KPN_RS04940	cydC	KPN_00918								0.756421	-0.402738	0.0837917								1.26733	0.341788	0.246988		525	1038	432	443	1412	472		6.15891	6.53387	5.86862	6.07903	6.61041	5.9504		-	1026547	1028268	1722		cysteine/glutathione ABC transporter ATP-binding protein/permease CydC
KPN_RS04945	cydD	KPN_00919								0.769441	-0.378117	0.0746525								1.08785	0.121483	0.412601		505	958	436	402	1021	453		6.10293	6.41822	5.8819	5.93908	6.14285	5.89118		-	1028269	1030035	1767		thiol reductant ABC exporter subunit CydD
KPN_RS04950	trxB	KPN_00920								0.983364	-0.0242025	0.87726								1.08859	0.122454	0.341595		2813	5222	3154	2753	6129	3830		8.57951	8.86411	8.73525	8.71329	8.72793	8.96954		-	1030150	1031118	969		thioredoxin-disulfide reductase
KPN_RS04955	KPN_RS04955									1.58158	0.661366	0.12982								0.701477	-0.511533	0.292591		11	19	23	14	21	20		0.644923	0.79899	1.66665	1.14422	0.572643	1.42378		+	1031236	1031367	132		hypothetical protein
KPN_RS04960	lrp	KPN_00921								0.872308	-0.197091	0.278934							√	1.96535	0.974789	0.000452608		2355	2830	1883	1620	6629	4056		8.32318	7.98043	7.99126	7.94846	8.84106	9.05225		+	1031651	1032145	495		leucine-responsive regulatory protein
KPN_RS04965	ftsK	KPN_00922								1.05368	0.0754393	0.572574								1.01736	0.0248291	0.807939		3347	5325	3572	3370	7035	4034		8.83023	8.89229	8.91478	9.00499	8.92682	9.0444		+	1032281	1036534	4254		DNA translocase FtsK
KPN_RS04970	lolA	KPN_00923								1.02152	0.0307183	0.834365								1.12946	0.175627	0.244206		1253	2128	1398	1212	2764	1792		7.41311	7.56921	7.56172	7.53001	7.57918	7.87398		+	1036657	1037268	612		outer membrane lipoprotein carrier protein LolA
KPN_RS04975	ycaJ	KPN_00924								0.945008	-0.0816022	0.645433								0.838296	-0.254469	0.131306		736	1402	811	694	1185	774		6.6459	6.96737	6.77651	6.72607	6.35766	6.66335		+	1037277	1038620	1344		recombinase RarA
KPN_RS04980	serS	KPN_00925								0.977825	-0.0323513	0.799052								1.31685	0.397092	0.0966459		4990	8107	5135	4583	15819	5824		9.40633	9.49863	9.43835	9.44847	10.0958	9.57414		+	1038711	1040003	1293		serine--tRNA ligase
KPN_RS04985	dmsA	KPN_00926								0.505388	-0.984538	0.412027								5.69883	2.51067	0.139358		270	45	35	43	1048	76		5.20085	2.02138	2.26181	2.72918	6.18049	3.32361		+	1040204	1042642	2439		dimethylsulfoxide reductase subunit A
KPN_RS04990	dmsB	KPN_00927							√	0.414003	-1.27229	0.0456039								4.69018	2.22964	0.117817		16	15	5	4	91	9		1.16575	0.467784	-0.428509	-0.543836	2.66208	0.314153		+	1042653	1043270	618		dimethylsulfoxide reductase%2C chain B
KPN_RS04995	dmsC	KPN_00928								0.767943	-0.380929	0.393345							√	3.39821	1.76478	0.0354379		13	15	8	8	81	19		0.876248	0.467784	0.199522	0.373702	2.49511	1.35163		+	1043272	1044135	864		dimethyl sulfoxide reductase
KPN_RS05000	KPN_RS05000																																										hypothetical protein
KPN_RS05005	ycaD	KPN_00929							√	2.19	1.13093	0.00186144							√	0.255015	-1.97135	0.000297867		72	132	174	163	79	56		3.30127	3.56344	4.55914	4.63939	2.45926	2.8864		+	1044410	1045558	1149		MFS transporter
KPN_RS05010	pflA	KPN_00930								0.878487	-0.186907	0.440274								1.23157	0.300501	0.0553687		645	660	465	422	1197	559		6.45563	5.881	5.9747	6.00905	6.37219	6.19422		-	1045721	1046461	741		pyruvate formate lyase 1-activating protein
KPN_RS05015	pflB	KPN_00931							√	0.329201	-1.60296	0.0119259								8.79004	3.13587	0.0616628		6730	4075	1536	1134	84259	3455		9.83786	8.50635	7.69749	7.43408	12.5089	8.8209		-	1046653	1048935	2283		formate acetyltransferase
KPN_RS05020	focA	KPN_00932								0.116307	-3.104	0.141336							√	43.1038	5.42974	0.000334658		7599	374	180	114	19239	4517		10.013	5.06241	4.60791	4.12544	10.3782	9.20753		-	1048987	1049844	858		formate transporter FocA
KPN_RS05025	ycaO	KPN_00933								0.721866	-0.470197	0.0867733							√	0.752542	-0.410157	0.0270507		1674	3873	1451	1436	2081	1300		7.83088	8.43301	7.61539	7.77458	7.16979	7.41108		-	1050230	1051990	1761		hypothetical protein
KPN_RS05030	ycaP	KPN_00934							√	2.12461	1.0872	0.0314789								1.00079	0.00114167	0.996768		29	26	57	34	89	52		2.004	1.24151	2.95755	2.39476	2.63019	2.78047		+	1052106	1052798	693		DUF421 domain-containing protein
KPN_RS05035	serC	KPN_00935								1.40082	0.486276	0.0772556							√	1.99017	0.992888	0.007408		1507	1560	1947	1418	8257	3001		7.6793	7.12138	8.03947	7.75639	9.15787	8.61769		+	1052987	1054075	1089		3-phosphoserine/phosphohydroxythreonine aminotransferase
KPN_RS05040	aroA	KPN_00936								1.18614	0.24627	0.136076							√	1.68983	0.756882	0.00110649		790	1170	985	800	3242	1578		6.74798	6.7065	7.05677	6.931	7.80927	7.69056		+	1054149	1055432	1284		3-phosphoshikimate 1-carboxyvinyltransferase
KPN_RS05045	cmk	KPN_00937								1.0551	0.0773802	0.598149							√	0.518841	-0.946635	0.000353551		1765	2847	1857	1834	1961	1064		7.90722	7.98907	7.97121	8.12741	7.08412	7.12219		+	1055607	1056290	684		cytidylate kinase
KPN_RS05050	rpsA	KPN_00938							√	0.809021	-0.305751	0.0211157							√	0.703903	-0.506552	0.00333069		118683	195217	99424	92954	147081	70694		13.9781	14.0883	13.7134	13.7905	13.3126	13.1755		+	1056424	1058097	1674		30S ribosomal protein S1
KPN_RS05055	himD	KPN_00939								0.850823	-0.233068	0.272809								1.01411	0.0202128	0.835549		2521	5386	2618	2307	5375	2626		8.42143	8.90872	8.46658	8.45835	8.53856	8.42515		+	1058249	1058536	288		integration host factor subunit beta
KPN_RS05060	ycaI	KPN_00940								1.02434	0.0346926	0.901144								0.684436	-0.547012	0.0929536		31	50	34	29	41	27		2.09864	2.1718	2.22058	2.16888	1.52142	1.84759		+	1058742	1061006	2265		ComEC family protein
KPN_RS05065	msbA	KPN_00941								0.76867	-0.379563	0.0741441							√	0.694679	-0.525583	0.00434314		1715	3348	1453	1431	2053	1112		7.86577	8.22289	7.61737	7.76955	7.15025	7.18582		+	1061043	1062791	1749		lipid ABC transporter permease/ATP-binding protein
KPN_RS05070	lpxK	KPN_00942								0.76395	-0.38845	0.127987							√	0.726154	-0.461653	0.0379406		715	1461	569	658	898	500		6.60417	7.02682	6.26561	6.64928	5.95775	6.03345		+	1062788	1063768	981		tetraacyldisaccharide 4'-kinase
KPN_RS05075	ycaQ	KPN_00943								1.27121	0.346198	0.180482								0.992711	-0.0105542	0.939218		224	243	256	201	468	248		4.93193	4.44137	5.11487	4.94088	5.01828	5.02333		+	1063823	1065052	1230		hypothetical protein
KPN_RS05080	ycaR	KPN_00944								0.957306	-0.0629483	0.834291								1.27542	0.350971	0.0995588		435	384	301	298	880	365		5.88789	5.10043	5.34807	5.50783	5.92856	5.57995		+	1065116	1065298	183		hypothetical protein
KPN_RS05085	kdsB	KPN_00945								0.888405	-0.170711	0.52563								1.047	0.0662559	0.623605		1336	1245	916	857	2087	927		7.5056	6.7961	6.95205	7.03023	7.17394	6.92343		+	1065295	1066041	747		3-deoxy-manno-octulosonate cytidylyltransferase
KPN_RS05090	ycbJ	KPN_00946								0.691803	-0.531566	0.085948								1.65968	0.730906	0.186514		90	110	51	55	251	60		3.62121	3.30149	2.79856	3.08066	4.12079	2.98509		+	1066179	1067072	894		hypothetical protein
KPN_RS05095	ycbC	KPN_00947								1.08415	0.11657	0.593709							√	0.503055	-0.991211	0.00399908		135	228	143	156	148	88		4.20351	4.34964	4.27697	4.57626	3.3607	3.53383		-	1067049	1067828	780		membrane protein
KPN_RS05100	smtA	KPN_00948								0.804294	-0.314205	0.155808							√	0.542828	-0.881433	0.000520549		932	1944	918	782	988	483		6.98632	7.43877	6.95519	6.89819	6.09548	5.9836		+	1067950	1068750	801		tRNA uridine 5-oxyacetic acid(34) methyltransferase CmoM
KPN_RS05105	mukF	KPN_00949								0.856238	-0.223916	0.287152							√	0.776321	-0.365274	0.0220432		1026	2093	982	983	1561	848		7.12488	7.54529	7.05237	7.22802	6.7551	6.795		+	1068747	1070069	1323		chromosome partition protein MukF
KPN_RS05110	mukE	KPN_00950							√	0.73099	-0.452077	0.0265476								0.989719	-0.0149086	0.902612		653	1051	472	473	963	516		6.4734	6.55182	5.99623	6.17346	6.05852	6.07885		+	1070050	1070754	705		condensin subunit E
KPN_RS05115	mukB	KPN_00951							√	0.792309	-0.335865	0.0436716								1.08902	0.123026	0.225328		4884	8302	4071	3812	8772	4775		9.37536	9.53292	9.1034	9.18276	9.24515	9.28766		+	1070754	1075202	4449		chromosome partition protein MukB
KPN_RS05120	ycbB	KPN_00952							√	1.63419	0.708573	0.00171444							√	0.683473	-0.549043	0.00205872		1609	2524	2748	2398	3738	1871		7.77376	7.81537	8.53649	8.51416	8.01462	7.93621		+	1075403	1077193	1791		L%2CD-transpeptidase
KPN_RS05125	ycbK	KPN_00953								0.827566	-0.273055	0.117177								0.930321	-0.1042	0.458246		861	1472	748	707	1296	814		6.87207	7.03764	6.65992	6.75283	6.48678	6.736		+	1077496	1078047	552		hypothetical protein
KPN_RS05130	ycbL	KPN_00954								1.03035	0.0431327	0.759035								0.974089	-0.0378747	0.723104		1310	2051	1366	1269	2544	1476		7.47726	7.51605	7.52833	7.59628	7.45954	7.59419		+	1078061	1078708	648		MBL fold metallo-hydrolase
KPN_RS05135	aspC	KPN_00955								0.850345	-0.23388	0.145356							√	1.45172	0.537759	0.00244466		2493	4269	2383	1967	6542	3437		8.40532	8.57344	8.33092	8.22839	8.822	8.81337		-	1078777	1079967	1191		aromatic amino acid aminotransferase
KPN_RS05140	ompF	KPN_00956							√	0.496327	-1.01064	0.00964895							√	2.30874	1.20711	0.00443939		92	148	57	35	211	120		3.65274	3.72791	2.95755	2.43599	3.87089	3.97912		-	1080155	1081235	1081		hypothetical protein
KPN_RS05145	hsdM	KPN_00958																																									restriction endonuclease subunit M
KPN_RS05150	KPN_RS05150																																										restriction endonuclease S
KPN_RS05155	hsdR	KPN_00959																																									type I restriction endonuclease
KPN_RS05160	KPN_RS05160	KPN_00960																																									ISL3 family transposase
KPN_RS05165	asnS	KPN_00961								1.25073	0.322774	0.0735485								0.984092	-0.0231356	0.811922		5305	9844	7186	6956	14530	7574		9.49463	9.77869	9.92313	10.0504	9.97318	9.95316		-	1089989	1091389	1401		asparagine--tRNA ligase
KPN_RS05170	KPN_RS05170	KPN_00962								0.77177	-0.373758	0.159943								0.810346	-0.30339	0.26553		92	146	83	58	130	53		3.65274	3.70834	3.49576	3.1566	3.17428	2.80769		-	1091565	1092026	462		DNA-binding protein
KPN_RS05175	KPN_RS05175	KPN_00963								0.604558	-0.726047	0.202111								1.24356	0.31448	0.520703		8	19	8	4	17	7		0.208824	0.79899	0.199522	-0.543836	0.275661	-0.0268836		+	1092398	1093549	1152		PLP-dependent lyase/thiolase
KPN_RS05180	KPN_RS05180	KPN_00964							√	0.355095	-1.49372	0.0326431								0.881169	-0.182509	0.81459		10	11	3	2	8	1		0.513678	0.03715	-1.08059	-1.39183	-0.766159	-2.34881		+	1093672	1094961	1290		septum formation initiator
KPN_RS05185	KPN_RS05185	KPN_00965							√	1.84104	0.88052	0.0282895								1.30751	0.386827	0.131891		22	26	35	33	94	48		1.61321	1.24151	2.26181	2.35233	2.70862	2.66614		+	1094986	1096224	1239
KPN_RS05190	KPN_RS05190	KPN_00966							√	1.72497	0.786571	0.0432243								1.08551	0.118372	0.565898		39	39	56	47	113	64		2.42514	1.81737	2.93224	2.8561	2.97293	3.07745		+	1096243	1097409	1167		amidohydrolase
KPN_RS05195	pncB	KPN_00967							√	2.42496	1.27796	7.5561e-05							√	0.370804	-1.43127	2.33269e-05		2150	3584	5596	4932	3985	2167		8.19182	8.32114	9.56237	9.55434	8.10692	8.14804		-	1097452	1098654	1203		nicotinate phosphoribosyltransferase
KPN_RS05200	KPN_RS05200																																										hypothetical protein
KPN_RS05205	pepN	KPN_00968							√	3.1727	1.66571	6.24515e-05							√	1.30149	0.380162	0.0159489		835	1550	3164	2513	7375	4161		6.82786	7.11211	8.73982	8.58172	8.9949	9.08911		+	1098981	1101596	2616		aminopeptidase N
KPN_RS05210	ssuB	KPN_00969								0.942421	-0.0855557	0.890151								1.64441	0.717566	0.197716		22	13	16	8	50	15		1.61321	0.268476	1.15645	0.373702	1.80459	1.02042		-	1101801	1102574	774		aliphatic sulfonates ABC transporter ATP-binding protein
KPN_RS05215	ssuC	KPN_00970								1.25302	0.325407	0.525984								1.09259	0.127752	0.793129		5	12	10	6	15	13		-0.419208	0.157444	0.504376	-0.0133208	0.100575	0.821113		-	1102571	1103362	792		sulfonate ABC transporter
KPN_RS05220	ssuD	KPN_00971								0.964955	-0.0514657	0.908781								1.04935	0.0695	0.893131		7	11	7	6	19	5		0.0282515	0.03715	0.0189495	-0.0133208	0.431781	-0.474343		-	1103373	1104518	1146		alkanesulfonate monooxygenase
KPN_RS05225	ssuA	KPN_00972								1.71823	0.780921	0.123015							√	0.453471	-1.14092	0.0419751		7	8	10	10	8	6		0.0282515	-0.398949	0.504376	0.678557	-0.766159	-0.233334		-	1104515	1105477	963		aliphatic sulfonate ABC transporter substrate-binding protein
KPN_RS05230	ssuE	KPN_00973								0.892738	-0.163691	0.802088								0.555141	-0.849073	0.141278		8	5	4	4	5	2		0.208824	-1.02698	-0.718016	-0.543836	-1.39419	-1.61185		-	1105470	1106045	576		NAD(P)H-dependent FMN reductase
KPN_RS05235	pyrD	KPN_00974							√	0.713914	-0.486177	0.0221069							√	0.456992	-1.12976	0.000558242		739	1199	516	533	512	251		6.65177	6.74181	6.12468	6.34558	5.14779	5.04064		+	1106295	1107305	1011		dihydroorotate dehydrogenase 2
KPN_RS05240	ycbW	KPN_00975								0.865167	-0.208949	0.211246							√	0.57229	-0.805182	0.00786776		450	720	403	366	519	201		5.93674	6.00644	5.76848	5.80391	5.16736	4.72086		+	1107475	1108017	543		cell division protein ZapC
KPN_RS05245	ycbX	KPN_00976								0.831005	-0.267071	0.1486							√	1.30438	0.38336	0.0258924		465	766	439	340	1042	558		5.984	6.09573	5.89178	5.69775	6.17221	6.19164		-	1108014	1109123	1110		hypothetical protein
KPN_RS05250	ycbY	KPN_00977								0.718387	-0.477166	0.0616378							√	0.672318	-0.572784	0.00994032		2050	4469	1723	1689	2163	1396		8.12312	8.63949	7.86318	8.00862	7.22553	7.51383		+	1109223	1111328	2106		ribosomal RNA large subunit methyltransferase K/L
KPN_RS05255	uup	KPN_00978								0.860951	-0.215997	0.181401							√	0.718214	-0.477515	0.0118667		2140	3639	1898	1855	2606	1593		8.18509	8.34311	8.0027	8.14383	7.49428	7.70421		+	1111341	1113248	1908		ABC transporter ATPase
KPN_RS05260	pqiA	KPN_00979							√	2.78129	1.47575	4.51812e-05							√	0.275773	-1.85844	1.001e-05		677	1018	1902	1702	1021	549		6.52544	6.50582	8.00574	8.01968	6.14285	6.1682		+	1113263	1114531	1269		paraquat-inducible protein A
KPN_RS05265	pqiB	KPN_00980							√	3.14873	1.65477	3.96177e-05							√	0.281369	-1.82946	1.07048e-05		1124	1459	3425	2867	1850	954		7.25643	7.02485	8.85416	8.77182	7.00008	6.96483		+	1114521	1116158	1638		paraquat-inducible protein B
KPN_RS05270	ymbA	KPN_00981							√	2.74352	1.45603	0.00149617							√	0.333183	-1.58561	7.08118e-05		344	316	697	685	466	260		5.54972	4.81965	6.55811	6.70725	5.01211	5.09137		+	1116158	1116721	564		hypothetical protein
KPN_RS05275	rmf	KPN_00982							√	1.63853	0.712398	0.0150699							√	3.40927	1.76946	0.000172841		71	110	125	102	857	390		3.28123	3.30149	4.0836	3.96572	5.89037	5.6754		+	1116975	1117142	168		ribosome modulation factor
KPN_RS05280	fabA	KPN_00983							√	0.567825	-0.816481	0.00101471								0.848051	-0.237777	0.412953		5405	9380	3322	3001	4280	3841		9.52157	9.70904	8.81011	8.83771	8.20994	8.97368		-	1117211	1117729	519		beta-hydroxydecanoyl-ACP dehydratase
KPN_RS05285	ycbZ	KPN_00984								0.98665	-0.0193892	0.922077							√	0.479141	-1.06148	0.000172724		1336	2800	1563	1430	1433	819		7.5056	7.96506	7.72262	7.76854	6.6317	6.74483		-	1117799	1119556	1758		Lon protease
KPN_RS05290	ycbG	KPN_00985								0.861996	-0.214247	0.395214							√	1.30963	0.38916	0.0404653		410	434	322	242	789	384		5.8026	5.2768	5.44521	5.20808	5.77117	5.65307		+	1119742	1120194	453		macrodomain Ter protein
KPN_RS05295	ompA	KPN_00986							√	1.67966	0.748165	0.00556936								0.88407	-0.177768	0.0733902		56533	60928	81899	70973	140759	73406		12.9082	12.4084	13.4336	13.4012	13.2493	13.2298		-	1120326	1121396	1071		porin OmpA
KPN_RS05300	sulA	KPN_00987								0.88817	-0.171093	0.397569							√	2.9264	1.54913	0.000154417		190	270	177	137	980	483		4.69501	4.59307	4.58373	4.38953	6.08375	5.9836		-	1121749	1122258	510		cell division inhibitor SulA
KPN_RS05305	yccR	KPN_00988								1.24095	0.311446	0.516775								1.57907	0.659079	0.0810663		43	28	34	30	123	44		2.5643	1.34648	2.22058	2.21698	3.09475	2.54196		+	1122607	1123203	597		competence protein
KPN_RS05310	yccS	KPN_00989								1.28001	0.35615	0.066023							√	0.657568	-0.604787	0.00676439		463	761	588	599	849	401		5.97779	6.08629	6.31296	6.51386	5.87685	5.71548		-	1123217	1125352	2136		membrane protein
KPN_RS05315	yccF	KPN_00990								1.09535	0.131386	0.466983								1.06081	0.085168	0.554164		234	326	246	224	545	254		4.9948	4.86453	5.0575	5.09681	5.23781	5.05775		-	1125370	1125816	447		hypothetical protein
KPN_RS05320	helD	KPN_00991								1.14404	0.194142	0.316498							√	1.47691	0.562582	0.00246158		891	1053	884	837	2629	1396		6.92145	6.55456	6.90078	6.99618	7.50695	7.51383		+	1125941	1127995	2055		DNA helicase IV
KPN_RS05325	mgsA	KPN_00992								1.24871	0.320436	0.17019							√	1.6884	0.75566	0.0027518		421	465	471	385	1602	728		5.84075	5.37623	5.99317	5.87683	6.79249	6.57501		-	1128007	1128465	459		methylglyoxal synthase
KPN_RS05330	yccU	KPN_00993								0.931158	-0.102902	0.568506							√	1.27496	0.350447	0.0212008		720	890	591	567	1548	798		6.61422	6.31206	6.32029	6.43472	6.74303	6.70737		+	1128620	1129033	414		CoA-binding protein
KPN_RS05335	KPN_RS05335	KPN_00994								0.734497	-0.445171	0.12437							√	1.89919	0.925386	0.00252056		145	162	96	77	349	174		4.30624	3.85788	3.70452	3.56236	4.59553	4.51331		+	1129653	1141523	11871		hypothetical protein
KPN_RS05340	KPN_RS05340	KPN_00995								1.18216	0.241431	0.53854								1.11242	0.153695	0.66315		19	27	28	15	49	25		1.40676	1.29495	1.94495	1.24044	1.77574	1.73865		+	1141691	1143127	1437		transporter
KPN_RS05345	KPN_RS05345	KPN_00996								1.08778	0.121382	0.801974								1.24631	0.317668	0.28414		35	24	22	25	60	33		2.27111	1.1283	1.60391	1.95866	2.06524	2.13232		+	1143124	1145271	2148		ATP-binding protein
KPN_RS05350	KPN_RS05350	KPN_00997								1.09779	0.134605	0.67917								0.894232	-0.161278	0.553028		32	37	28	30	52	30		2.14373	1.74241	1.94495	2.21698	1.86062	1.99696		+	1145268	1146488	1221		HlyD family type I secretion periplasmic adaptor subunit
KPN_RS05355	KPN_RS05355	KPN_00998								1.28556	0.362402	0.103405								1.15667	0.209977	0.21621		123	179	156	141	375	175		4.06973	4.00143	4.40208	4.4309	4.69905	4.52155		+	1146542	1149676	3135		glycosyl transferase
KPN_RS05360	KPN_RS05360	KPN_00999								1.05326	0.0748653	0.81736								0.782158	-0.354468	0.273631		23	35	28	19	39	19		1.67595	1.66334	1.94495	1.57164	1.45016	1.35163		+	1149823	1150698	876		hypothetical protein
KPN_RS05365	yccV	KPN_01000								1.19553	0.257656	0.114354								1.10794	0.14788	0.762728		713	1104	894	764	1230	1646		6.60013	6.62277	6.917	6.86461	6.41141	7.75141		-	1150741	1151058	318		heat-shock protein HspQ
KPN_RS05370	yccW	KPN_01001								0.855553	-0.225071	0.221591							√	0.435203	-1.20024	0.00024554		584	1061	536	517	461	261		6.31242	6.56548	6.17949	6.30165	4.99657	5.09689		-	1151118	1152320	1203		ribosomal RNA large subunit methyltransferase I
KPN_RS05375	KPN_RS05375	KPN_01002								1.32044	0.40102	0.158226								0.884851	-0.176493	0.433173		44	68	55	58	107	52		2.59709	2.61162	2.90647	3.1566	2.89457	2.78047		+	1152511	1153065	555		kinase inhibitor
KPN_RS05380	KPN_RS05380	KPN_01003								1.35223	0.43534	0.112408								1.10401	0.142757	0.463666		101	122	133	100	249	154		3.7867	3.45023	4.17275	3.93729	4.10927	4.33769		+	1153083	1153871	789		AraC family transcriptional regulator
KPN_RS05385	yccX	KPN_01004								1.66671	0.737002	0.212191							√	1.94523	0.959939	0.00778729		37	19	36	29	127	74		2.35018	0.79899	2.30188	2.16888	3.14073	3.28539		+	1153920	1154201	282		acylphosphatase
KPN_RS05390	yccK	KPN_01005								0.811018	-0.302193	0.13391							√	0.462116	-1.11367	0.00046214		473	884	419	402	377	220		6.00858	6.30231	5.82459	5.93908	4.70671	4.85086		-	1154198	1154527	330		sulfurtransferase TusE
KPN_RS05395	yccA	KPN_01006								1.0539	0.0757409	0.823353							√	0.590969	-0.758845	0.00693597		536	1619	838	713	835	587		6.1888	7.17492	6.82373	6.76501	5.85287	6.26467		-	1154616	1155275	660		BAX inhibitor protein
KPN_RS05400	KPN_RS05400	KPN_01007								1.22498	0.292763	0.202683							√	1.84235	0.881543	0.00762468		89	144	111	106	460	190		3.60518	3.68851	3.91296	4.02095	4.99344	4.63987		+	1155545	1157197	1653		ABC transporter substrate-binding protein
KPN_RS05405	KPN_RS05405	KPN_01008							√	2.26069	1.17676	0.00596253							√	0.513169	-0.962495	0.0101143		36	43	66	72	68	43		2.31119	1.95653	3.16734	3.46615	2.24441	2.50917		+	1157317	1157404	88		tRNA-Ser
KPN_RS05415	KPN_RS05415									0.688771	-0.537904	0.401726								0.93688	-0.0940638	0.844993		7	28	7	9	13	11		0.0282515	1.34648	0.0189495	0.534167	-0.0987341	0.589788		+	1158764	1158952	189		hypothetical protein
KPN_RS05420	KPN_RS05420	KPN_01011								1.34659	0.429312	0.264758								1.09397	0.129575	0.774939		16	24	26	16	60	17		1.16575	1.1283	1.83998	1.33063	2.06524	1.19551		-	1159122	1160087	966		ferredoxin--NADP(+) reductase
KPN_RS05425	gabD	KPN_01012								0.945554	-0.0807677	0.845649								1.70308	0.76815	0.0831436		11	18	13	8	35	22		0.644923	0.723041	0.866946	0.373702	1.29613	1.55808		-	1160145	1161593	1449		NAD-dependent succinate-semialdehyde dehydrogenase
KPN_RS05430	KPN_RS05430	KPN_01013							√	0.211153	-2.24364	0.0370955								4.47766	2.16274	0.0747078		6	7	2	0	14	3		-0.178199	-0.579521	-1.56601	-3.71376	0.00435943	-1.12642		-	1161612	1162736	1125		ring-hydroxylating oxygenase subunit alpha
KPN_RS05435	KPN_RS05435	KPN_01014								0.819245	-0.287633	0.421602							√	3.20507	1.68036	0.00394933		25	37	17	22	144	59		1.79379	1.74241	1.24134	1.77809	3.3213	2.96104		-	1162773	1163756	984		BCCT family transporter
KPN_RS05440	KPN_RS05440	KPN_01015								0.792321	-0.335842	0.099813							√	5.18297	2.37378	6.85412e-05		420	538	314	271	3556	1456		5.83732	5.58639	5.40898	5.37105	7.94262	7.57452		-	1163891	1164976	1086		tartrate dehydrogenase
KPN_RS05445	KPN_RS05445	KPN_01016								1.29552	0.373533	0.168913							√	2.1036	1.07286	0.0472145		44	74	61	55	329	92		2.59709	2.73276	3.05457	3.08066	4.51051	3.59761		+	1165080	1166021	942		LysR family transcriptional regulator
KPN_RS05450	KPN_RS05450	KPN_01017							√	2.33162	1.22133	0.0496975							√	4.02937	2.01055	0.00224902		9	37	33	40	263	200		0.369288	1.74241	2.17815	2.62609	4.18804	4.71368		-	1166018	1167298	1281		oxidoreductase
KPN_RS05455	KPN_RS05455	KPN_01018								0.904888	-0.144188	0.774032							√	3.05865	1.6129	0.01523		28	103	50	31	202	188		1.95425	3.20708	2.77027	2.26352	3.80816	4.62465		-	1167301	1168788	1488		aldehyde dehydrogenase PuuC
KPN_RS05460	KPN_RS05460	KPN_01019							√	2.6343	1.39742	0.000607798								0.849604	-0.235138	0.598187		88	145	272	199	295	346		3.58897	3.69846	5.20217	4.92648	4.35339	5.50294		-	1169109	1169666	558		XRE family transcriptional regulator
KPN_RS05465	KPN_RS05465	KPN_01020							√	3.78269	1.91941	0.000144068								0.684849	-0.546143	0.311637		69	89	262	201	219	306		3.2403	2.9974	5.14823	4.94088	3.92446	5.32597		-	1169692	1170456	765		gamma-glutamyl-gamma-aminobutyrate hydrolase
KPN_RS05470	KPN_RS05470	KPN_01021							√	4.81918	2.26879	0.000207483								1.46891	0.554744	0.378832		56	135	396	283	633	976		2.94154	3.59574	5.74324	5.43344	5.45358	6.9977		+	1170670	1172091	1422		gamma-glutamylputrescine synthetase
KPN_RS05475	KPN_RS05475	KPN_01022							√	2.08147	1.0576	0.00722082								0.879949	-0.184509	0.764659		59	123	168	117	163	264		3.01618	3.46196	4.50866	4.16276	3.49953	5.11335		+	1172445	1173836	1392		inner membrane transporter YeeF
KPN_RS05480	KPN_RS05480	KPN_01023								1.00784	0.0112691	0.961809							√	0.23184	-2.1088	0.000520947		219	382	205	257	109	58		4.89944	5.0929	4.79505	5.29467	2.92117	2.93659		-	1173955	1174077	123		hypothetical protein
KPN_RS05485	KPN_RS05485	KPN_01024								1.23264	0.301755	0.335013								1.06072	0.0850456	0.72424		171	157	171	137	292	220		4.54343	3.8128	4.53412	4.38953	4.33867	4.85086		+	1174334	1174555	222		hypothetical protein
KPN_RS05490	KPN_RS05490	KPN_01025								0.871379	-0.198628	0.681171								0.978994	-0.0306286	0.910492		17	59	24	21	44	26		1.25064	2.40841	1.72677	1.7125	1.62211	1.79415		-	1174576	1175364	789		SDR family oxidoreductase
KPN_RS05495	KPN_RS05495	KPN_01026								0.953146	-0.0692301	0.784336								1.25288	0.32525	0.119029		131	282	164	128	351	222		4.16028	4.6557	4.474	4.29186	4.60376	4.86389		-	1175480	1175929	450		HxlR family transcriptional regulator
KPN_RS05500	agp	KPN_01027								1.20366	0.267425	0.174201							√	2.59895	1.37793	0.000112587		173	272	212	196	1101	581		4.56015	4.6037	4.84338	4.90462	6.25163	6.24986		+	1176082	1177329	1248		bifunctional glucose-1-phosphatase/inositol phosphatase
KPN_RS05505	yccJ	KPN_01028								1.0178	0.025458	0.940301							√	2.25315	1.17194	0.00754198		284	247	254	163	1117	418		5.27365	4.46487	5.10358	4.63939	6.27244	5.77531		-	1177398	1177625	228		hypothetical protein
KPN_RS05510	wrbA	KPN_01029								1.23499	0.304495	0.462634							√	2.26282	1.17812	0.00605237		355	242	316	233	1525	548		5.59507	4.43543	5.41812	5.15352	6.72144	6.16557		-	1177646	1178242	597		NAD(P)H dehydrogenase (quinone)
KPN_RS05515	KPN_RS05515																																										hypothetical protein
KPN_RS05520	KPN_RS05520	KPN_01030							√	2.10405	1.07317	0.0133984								0.864423	-0.21019	0.472496		14	23	33	27	60	24		0.979342	1.06818	2.17815	2.0676	2.06524	1.68094		+	1178678	1178851	174		hypothetical protein
KPN_RS05525	KPN_RS05525	KPN_01031								0.87061	-0.199902	0.683404								1.00431	0.00620959	0.984234		62	43	29	39	75	33		3.08715	1.95653	1.9947	2.59002	2.38478	2.13232		+	1179014	1179952	939		EamA family transporter
KPN_RS05530	ycdG	KPN_01032							√	0.499747	-1.00073	0.0455312								1.35474	0.438011	0.294945		17	26	7	9	23	12		1.25064	1.24151	0.0189495	0.534167	0.700967	0.710082		-	1180359	1181681	1323		pyrimidine utilization transport protein G
KPN_RS05535	ycdH	KPN_01033																																									FMN reductase
KPN_RS05540	ycdI	KPN_01034								0.73104	-0.451977	0.482709								0.510646	-0.969606	0.36727		4	4	2	2	5	0		-0.708714	-1.31649	-1.56601	-1.39183	-1.39419	-3.93377		-	1182208	1182798	591		nitroreductase family protein
KPN_RS05545	ycdJ	KPN_01035																																									pyrimidine utilization protein D
KPN_RS05550	ycdK	KPN_01036																																									aminoacrylate peracid reductase
KPN_RS05555	ycdL	KPN_01037								1.69868	0.764417	0.22915								0.897923	-0.155336	0.742681		2	7	6	5	9	7		-1.55671	-0.579521	-0.187501	-0.254329	-0.605694	-0.0268836		-	1183980	1184690	711		peroxyureidoacrylate/ureidoacrylate amidohydrolase RutB
KPN_RS05560	ycdM	KPN_01038								0.648669	-0.624445	0.365019								1.48318	0.568697	0.405188		8	10	8	2	13	8		0.208824	-0.0940945	0.199522	-1.39183	-0.0987341	0.153689		-	1184690	1185781	1092		pyrimidine monooxygenase RutA
KPN_RS05565	ycdC	KPN_01039								1.10571	0.144977	0.459584							√	1.53003	0.613559	0.00288419		481	567	481	415	1369	783		6.03275	5.66206	6.02345	5.98494	6.56581	6.68002		+	1186066	1186704	639		transcriptional regulator
KPN_RS05570	KPN_RS05570	KPN_01040								1.19188	0.253235	0.271716								1.22616	0.294144	0.117779		183	215	190	174	498	221		4.641	4.26513	4.68571	4.73332	5.10783	4.85739		-	1186701	1187096	396		hypothetical protein
KPN_RS05575	putA	KPN_01041							√	0.541107	-0.886014	0.0047368							√	1.50413	0.588925	0.00499001		573	1178	371	326	1035	609		6.28501	6.71632	5.64928	5.63718	6.16249	6.31771		-	1187282	1191244	3963		trifunctional transcriptional regulator/proline dehydrogenase/L-glutamate gamma-semialdehyde dehydrogenase
KPN_RS05580	putP	KPN_01042								1.01451	0.0207766	0.913088							√	0.614392	-0.702769	0.0134837		406	489	365	335	392	281		5.78847	5.44875	5.62579	5.67641	4.76293	5.20322		+	1191666	1193174	1509		sodium:proline symporter
KPN_RS05585	betA	KPN_01043								0.874118	-0.1941	0.563944							√	1.58301	0.662667	0.00989414		200	176	120	129	405	218		4.76882	3.97711	4.02495	4.30305	4.80994	4.83772		+	1193309	1193743	435		choline dehydrogenase
KPN_RS05590	nupC	KPN_01044							√	0.516515	-0.953118	0.00874401							√	0.359708	-1.4751	0.000546196		290	632	170	179	130	68		5.30376	5.81851	4.52569	4.77408	3.17428	3.16426		-	1193775	1194959	1185		nucleoside transporter
KPN_RS05595	yijD	KPN_01045							√	0.449716	-1.15291	0.00708058							√	0.492667	-1.02131	0.0402635		1011	909	365	303	466	114		7.10364	6.34252	5.62579	5.53179	5.01211	3.90543		+	1195230	1196060	831		iron permease
KPN_RS05600	ycdO	KPN_01046							√	0.413202	-1.27508	0.00219486							√	0.479929	-1.05911	0.00843089		2737	2794	1058	736	1056	369		8.54	7.96196	7.15986	6.81078	6.19146	5.59566		+	1196112	1197239	1128		iron uptake system protein EfeO
KPN_RS05605	ycdB	KPN_01047							√	0.295933	-1.75666	0.00241818							√	0.43718	-1.1937	0.029963		1956	1513	415	370	502	114		8.05542	7.07726	5.81076	5.81957	5.11936	3.90543		+	1197244	1198527	1284		peroxidase
KPN_RS05610	phoH	KPN_01048							√	2.38556	1.25433	0.00122842								1.32637	0.407488	0.533614		480	798	1464	905	1785	3094		6.02975	6.15474	7.62825	7.10881	6.94849	8.66172		+	1199032	1199820	789		phosphate starvation protein PhoH
KPN_RS05615	KPN_RS05615	KPN_01049							√	3.20867	1.68198	0.00881141							√	0.166476	-2.58661	0.00207891		8	8	25	16	7	3		0.208824	-0.398949	1.78448	1.33063	-0.946731	-1.12642		-	1200640	1200727	88		tRNA-Ser
KPN_RS05620	KPN_RS05620	KPN_01050							√	1.63133	0.706052	0.0334382								1.08768	0.121258	0.485937		44	91	86	78	185	98		2.59709	3.02929	3.54669	3.58086	3.68165	3.68828		-	1200873	1201550	678		nicotinamidase
KPN_RS05625	KPN_RS05625									1.16981	0.226278	0.677061								1.56019	0.641722	0.241679		7	27	15	12	59	15		0.0282515	1.29495	1.06626	0.930096	2.0412	1.02042		-	1201569	1202429	861		quercetin 2%2C3-dioxygenase
KPN_RS05630	KPN_RS05630									1.31445	0.394457	0.336386								1.19587	0.258066	0.365791		74	63	59	79	158	98		3.34053	2.50227	3.00688	3.59912	3.45472	3.68828		+	1202544	1203449	906		LysR family transcriptional regulator
KPN_RS05635	KPN_RS05635	KPN_01053								1.09961	0.136987	0.564742							√	0.768521	-0.379843	0.0436169		234	258	208	207	335	171		4.9948	4.52761	4.81596	4.98321	4.53655	4.48829		-	1203639	1204211	573		TetR family transcriptional regulator
KPN_RS05640	KPN_RS05640	KPN_01054							√	6.50355	2.70123	2.19843e-05							√	0.40286	-1.31165	0.000549748		70	92	471	348	323	192		3.26091	3.04497	5.99317	5.73125	4.484	4.65494		-	1204306	1205169	864		arginase
KPN_RS05645	KPN_RS05645	KPN_01055								1.42213	0.508058	0.299883								0.313458	-1.67366	0.0547281		9	14	10	16	5	8		0.369288	0.371569	0.504376	1.33063	-1.39419	0.153689		-	1205698	1205785	88		tRNA-Ser
KPN_RS05650	ycdW	KPN_01056								1.09092	0.125544	0.490387							√	1.54024	0.623154	0.00540096		253	389	304	233	861	446		5.1072	5.11907	5.36236	5.15352	5.89709	5.86874		+	1206054	1206992	939		glyoxylate/hydroxypyruvate reductase A
KPN_RS05655	ycdX	KPN_01057								0.972192	-0.0406873	0.809507							√	1.29907	0.377482	0.0188376		608	1088	625	611	1702	857		6.37047	6.60171	6.40093	6.54245	6.87982	6.81022		+	1207081	1207818	738		phosphatase
KPN_RS05660	ycdY	KPN_01058								1.16267	0.217443	0.225215							√	0.77763	-0.362844	0.022149		553	1010	733	629	1049	611		6.2338	6.49444	6.63071	6.5843	6.18186	6.32243		+	1207841	1208395	555		molecular chaperone
KPN_RS05665	ycdZ	KPN_01059								0.949727	-0.0744145	0.712704								1.52542	0.609209	0.151892		227	395	261	189	924	262		4.95108	5.14112	5.14273	4.85229	5.99891	5.1024		+	1208499	1208981	483		hypothetical protein
KPN_RS05670	ymdB	KPN_01060								1.15707	0.210482	0.255224							√	1.4621	0.548039	0.0100672		231	336	276	227	800	377		4.97623	4.90805	5.22319	5.11596	5.79114	5.62656		+	1209131	1209658	528		O-acetyl-ADP-ribose deacetylase
KPN_RS05675	KPN_RS05675	KPN_01061								1.02289	0.0326458	0.850008								1.33581	0.41771	0.0777255		272	378	273	237	799	317		5.21147	5.07774	5.20746	5.17802	5.78933	5.37684		+	1209725	1210318	594		TetR family transcriptional regulator
KPN_RS05680	mdoC	KPN_01062							√	1.98457	0.988826	0.00121091							√	0.572956	-0.803504	0.00351783		218	311	452	356	514	228		4.89285	4.79668	5.93383	5.764	5.15341	4.90228		-	1210353	1211513	1161		glucan biosynthesis protein
KPN_RS05685	mdoG	KPN_01063								0.874118	-0.194099	0.308961							√	0.666405	-0.585529	0.00133838		3966	8069	4037	3716	5358	2828		9.07501	9.49185	9.09131	9.14597	8.53399	8.53205		+	1211765	1213318	1554		glucan biosynthesis protein D
KPN_RS05690	mdoH	KPN_01064								0.876439	-0.190274	0.255301							√	0.738477	-0.437375	0.0051217		4882	9189	4766	4424	7176	3642		9.37477	9.67936	9.33077	9.39754	8.95544	8.89694		+	1213311	1215839	2529		glucan biosynthesis protein H
KPN_RS05695	yceK	KPN_01065								0.627102	-0.673228	0.301051								0.534072	-0.904893	0.0818437		16	70	15	20	16	13		1.16575	2.65314	1.06626	1.64379	0.190773	0.821113		+	1215906	1216133	228		lipoprotein
KPN_RS05700	msyB	KPN_01066							√	2.05128	1.03652	0.00428047								1.0976	0.134357	0.499256		64	83	131	102	244	157		3.13259	2.89729	4.15098	3.96572	4.08007	4.36543		-	1216134	1216520	387		SecY/SecA suppressor protein
KPN_RS05705	yceE	KPN_01067							√	1.92092	0.941799	0.013388							√	0.374205	-1.4181	0.0043292		24	44	52	47	44	16		1.73607	1.98932	2.8263	2.8561	1.62211	1.11062		-	1216612	1217838	1227		MFS transporter
KPN_RS05710	htrB	KPN_01068								0.899524	-0.152767	0.33238							√	0.444492	-1.16977	0.000536021		542	825	487	451	466	205		6.20484	6.20271	6.04132	6.10482	5.01211	4.74922		-	1218010	1218930	921		lipid A biosynthesis lauroyl acyltransferase
KPN_RS05715	KPN_RS05715																																										hypothetical protein
KPN_RS05720	yceA	KPN_01069								0.804407	-0.314002	0.34019							√	0.382828	-1.38523	0.0109426		1454	4118	1557	1546	893	955		7.62767	8.52149	7.71708	7.88103	5.9497	6.96634		+	1219136	1220200	1065		sulfurtransferase
KPN_RS05725	yceO	KPN_01070								1.37405	0.458432	0.193164								1.3717	0.455966	0.14162		36	64	68	39	152	76		2.31119	2.52482	3.21009	2.59002	3.39904	3.32361		-	1220186	1220299	114		DUF2770 domain-containing protein
KPN_RS05730	solA	KPN_01071							√	1.29164	0.369209	0.0426825							√	1.77473	0.827598	0.000447063		479	742	631	571	2218	1164		6.02675	6.04984	6.4147	6.44485	7.26175	7.25172		-	1220371	1221489	1119		N-methyltryptophan oxidase
KPN_RS05735	bssS (yceP)	KPN_01072							√	0.755471	-0.404552	0.0314729							√	4.15164	2.05368	6.93983e-05		869	1419	715	598	5017	3362		6.8854	6.98476	6.59487	6.51145	8.43913	8.78154		-	1221615	1221869	255		biofilm formation regulatory protein BssS
KPN_RS05740	dinI	KPN_01073							√	0.687399	-0.540781	0.0444647								1.23686	0.306686	0.114608		292	577	257	190	604	278		5.31365	5.68727	5.12049	4.85989	5.38598	5.18776		-	1222172	1222423	252		DNA damage-inducible protein I
KPN_RS05745	pyrC	KPN_01074								0.728586	-0.45683	0.192441							√	0.452027	-1.14552	0.00206079		312	872	317	285	248	179		5.40907	6.2826	5.42267	5.44359	4.10348	4.55407		-	1222496	1223542	1047		dihydroorotase
KPN_RS05750	yceB	KPN_01075								1.0269	0.0382911	0.831974							√	1.3031	0.381945	0.0363724		190	305	209	178	543	262		4.69501	4.76862	4.82287	4.76602	5.23251	5.1024		-	1223668	1224228	561		lipoprotein
KPN_RS05755	yceL	KPN_01076								1.147	0.197859	0.533294								1.06659	0.0930058	0.76448		71	84	88	52	172	66		3.28123	2.91447	3.57966	3.00048	3.57683	3.12151		-	1224342	1225550	1209		MFS transporter
KPN_RS05760	rimJ	KPN_01077								1.32582	0.40688	0.287959							√	2.19888	1.13677	0.0040615		283	210	252	235	1294	487		5.26857	4.23126	5.0922	5.16582	6.48456	5.99548		+	1225780	1226364	585		ribosomal protein S5 alanine N-acetyltransferase
KPN_RS05765	yceH	KPN_01078								1.25314	0.325543	0.303406							√	1.88299	0.913027	0.00697616		240	222	261	184	958	397		5.03125	4.31125	5.14273	4.81372	6.05101	5.70104		+	1226374	1227027	654		hypothetical protein
KPN_RS05770	mviM	KPN_01079							√	1.48242	0.567952	0.0403469							√	1.52526	0.609056	0.0222765		197	219	245	228	840	340		4.74707	4.29167	5.05164	5.12229	5.86148	5.47774		+	1227031	1227954	924		virulence factor MviM
KPN_RS05775	mviN	KPN_01080								0.993043	-0.010072	0.958844							√	0.378951	-1.39992	0.000873773		419	651	375	438	326	161		5.83389	5.86121	5.66473	6.06267	4.49732	4.40162		+	1228066	1229601	1536		lipid II flippase MurJ
KPN_RS05780	KPN_RS05780	KPN_01081							√	0.624344	-0.679588	0.0497232							√	0.429801	-1.21826	0.000463295		404	1019	317	314	271	156		5.78136	6.50723	5.42267	5.58316	4.23119	4.35624		-	1229656	1230870	1215		MFS transporter
KPN_RS05785	KPN_RS05785	KPN_01082								1.33866	0.420794	0.0994367								1.09329	0.128674	0.504743		142	232	231	155	419	238		4.27618	4.37467	4.96693	4.56701	4.85891	4.96407		+	1230980	1231915	936		LysR family transcriptional regulator
KPN_RS05790	rne	KPN_01083								0.876249	-0.190588	0.39482								0.910404	-0.13542	0.183608		4474	10084	4797	4447	8855	4539		9.24887	9.81344	9.34013	9.40502	9.25874	9.21454		-	1231954	1235187	3234		ribonuclease E
KPN_RS05795	rluC	KPN_01084								0.687392	-0.540795	0.162177							√	0.274855	-1.86326	4.33193e-05		865	2648	813	827	466	247		6.87875	7.88455	6.78006	6.97885	5.01211	5.01751		+	1235845	1236840	996		23S rRNA pseudouridine(955/2504/2580) synthase
KPN_RS05800	maf	KPN_01085								1.00464	0.00668149	0.968946							√	1.47378	0.559522	0.0144838		344	486	360	282	906	567		5.54972	5.43988	5.60591	5.42835	5.97054	6.2147		-	1236878	1237462	585		septum formation inhibitor Maf
KPN_RS05805	yceD	KPN_01086							√	0.755479	-0.404536	0.0300288							√	0.647606	-0.626812	0.0022077		27107	50553	22124	21660	28041	16329		11.8478	12.1391	11.5454	11.689	10.9217	11.0614		+	1237604	1238125	522		hypothetical protein
KPN_RS05810	rpmF	KPN_01087							√	0.795792	-0.329537	0.0481425							√	0.747124	-0.42058	0.00956759		15696	28110	13401	12746	19280	11270		11.0595	11.2924	10.8222	10.9241	10.3812	10.5265		+	1238142	1238315	174		50S ribosomal protein L32
KPN_RS05815	plsX	KPN_01088							√	0.743345	-0.427896	0.0242103							√	0.663658	-0.591487	0.00290894		14014	25609	11128	10905	14488	8405		10.896	11.158	10.554	10.699	9.969	10.1033		+	1238456	1239616	1161		phosphate acyltransferase
KPN_RS05820	fabH	KPN_01089								0.928969	-0.106297	0.598429							√	0.606979	-0.720282	0.00083118		2531	5380	2789	2590	3264	1858		8.42714	8.90711	8.55785	8.62525	7.81902	7.92615		+	1239670	1240623	954		3-oxoacyl-ACP synthase III
KPN_RS05825	fabD	KPN_01090								0.909783	-0.136406	0.329011								0.912795	-0.131637	0.18632		4460	7512	4289	3940	7743	4137		9.24435	9.38867	9.17865	9.2304	9.06515	9.08077		+	1240639	1241568	930		malonyl CoA-acyl carrier protein transacylase
KPN_RS05830	fabG	KPN_01091								0.889255	-0.16933	0.215886							√	0.80722	-0.308965	0.0192643		9781	13515	8270	7648	12962	7240		10.3772	10.2359	10.1258	10.1872	9.80843	9.8881		+	1241581	1242315	735		beta-ketoacyl-ACP reductase
KPN_RS05835	acpP	KPN_01092								1.18214	0.241403	0.160223							√	0.660933	-0.597425	0.00183		38386	44980	40210	36040	49451	29177		12.3497	11.9706	12.4073	12.4236	11.7401	11.8988		+	1242526	1242762	237		acyl carrier protein
KPN_RS05840	fabF	KPN_01093								1.06999	0.0976001	0.553901							√	0.655831	-0.608604	0.000934022		13856	16337	13379	11642	16814	9068		10.8796	10.5095	10.8198	10.7934	10.1838	10.2129		+	1242852	1244093	1242		beta-ketoacyl-[acyl-carrier-protein] synthase II
KPN_RS05845	pabC	KPN_01094								0.940629	-0.0883027	0.645949							√	0.413149	-1.27527	0.00137422		210	380	224	194	159	112		4.83904	5.08534	4.92263	4.88987	3.46379	3.88001		+	1244219	1245028	810		aminodeoxychorismate lyase
KPN_RS05850	yceG	KPN_01095								1.0223	0.0318129	0.91512							√	0.443751	-1.17218	0.00141995		294	790	411	370	318	225		5.32348	6.14021	5.79681	5.81957	4.46153	4.88321		+	1245030	1246052	1023		cell division protein YceG
KPN_RS05855	tmk	KPN_01096								0.930185	-0.10441	0.643698							√	0.730699	-0.452651	0.0329377		351	748	374	376	525	333		5.57874	6.06145	5.66088	5.84275	5.18393	5.44777		+	1246042	1246683	642		thymidylate kinase
KPN_RS05860	holB	KPN_01097								0.965829	-0.0501596	0.810239							√	0.688616	-0.538228	0.00623156		384	802	450	393	580	333		5.7082	6.16195	5.92744	5.90646	5.32753	5.44777		+	1246680	1247684	1005		DNA polymerase III subunit delta'
KPN_RS05865	ycfH	KPN_01098								0.972769	-0.0398312	0.845813								0.769993	-0.377083	0.0848996		544	1138	646	556	839	597		6.21015	6.66651	6.44857	6.40648	5.85976	6.28902		+	1247695	1248489	795		metal-dependent hydrolase
KPN_RS05870	ptsG	KPN_01099							√	0.800534	-0.320966	0.0442177								0.991484	-0.0123388	0.953418		12602	19752	11200	8642	16972	12858		10.7428	10.7833	10.5633	10.3635	10.1973	10.7167		+	1248786	1250219	1434		PTS glucose transporter subunit IIBC
KPN_RS05875	ycfF	KPN_01100							√	1.41338	0.499154	0.0490019							√	1.37872	0.463329	0.00624395		832	901	1033	870	2626	1486		6.82267	6.32977	7.12538	7.05194	7.5053	7.60393		+	1250481	1250837	357		histidine triad nucleotide-binding protein
KPN_RS05880	ycfL	KPN_01101							√	1.46065	0.546615	0.0298432								1.14905	0.200437	0.135386		447	508	574	504	1348	639		5.9271	5.50369	6.27822	6.26495	6.54352	6.38703		+	1250842	1251216	375		membrane protein
KPN_RS05885	ycfM	KPN_01102								1.23591	0.305572	0.0881714							√	1.28978	0.367129	0.0128673		862	1151	1043	878	2603	1331		6.87374	6.68289	7.13927	7.06514	7.49262	7.44506		+	1251229	1251876	648		penicillin-binding protein activator LpoB
KPN_RS05890	ycfN	KPN_01103								1.11541	0.157568	0.443899								1.01073	0.015397	0.915844		374	443	393	312	784	358		5.67018	5.30638	5.73228	5.57395	5.76201	5.55206		+	1251857	1252684	828		thiamine kinase
KPN_RS05895	nagZ	KPN_01104								0.991052	-0.0129675	0.957661							√	1.36135	0.445036	0.0400445		746	774	559	609	1780	793		6.66536	6.11071	6.24005	6.53772	6.94445	6.69831		+	1252696	1253718	1023		beta-N-acetylhexosaminidase
KPN_RS05900	ycfP	KPN_01105								0.88013	-0.184211	0.4403							√	1.54334	0.626057	0.00301077		850	869	623	550	1979	932		6.85353	6.27763	6.3963	6.39084	7.0973	6.93119		+	1253754	1254296	543		hypothetical protein
KPN_RS05905	ndh	KPN_01106								0.987844	-0.0176442	0.930846							√	1.61008	0.68713	0.00429719		3141	6645	3515	3564	10867	6821		8.7386	9.21175	8.89157	9.08572	9.55411	9.8021		+	1254541	1255845	1305		NADH dehydrogenase
KPN_RS05910	ycfJ	KPN_01107								1.38685	0.471815	0.0667274							√	0.727393	-0.459194	0.0134662		229	485	373	358	564	282		4.96371	5.43692	5.65702	5.77207	5.28721	5.20833		+	1256040	1256579	540		hypothetical protein
KPN_RS05915	KPN_RS05915	KPN_01108							√	0.340582	-1.55392	0.00179943							√	0.414264	-1.27138	0.00259363		1904	5037	932	738	853	298		8.01656	8.81208	6.97702	6.81469	5.88363	5.28781		-	1256637	1258826	2190		ligand-gated channel protein
KPN_RS05920	KPN_RS05920																																										hypothetical protein
KPN_RS05925	ycfQ	KPN_01109								0.752456	-0.410321	0.0510573							√	2.21435	1.14689	0.000173096		561	714	388	352	1744	871		6.2545	5.99438	5.71383	5.74772	6.91498	6.83358		-	1259070	1259705	636		TetR family transcriptional regulator
KPN_RS05930	KPN_RS05930																																										hypothetical protein
KPN_RS05935	ycfR	KPN_01110								0.877015	-0.189326	0.611644								0.352336	-1.50498	0.077577		609	1864	676	803	289	649		6.37284	7.37816	6.51401	6.93639	4.3238	6.40941		+	1259955	1260212	258		multiple stress resistance protein BhsA
KPN_RS05940	ycfS	KPN_01111								0.5447	-0.876466	0.0988765								0.814006	-0.296888	0.325053		101	358	95	74	120	97		3.7867	4.99942	3.68949	3.50541	3.05927	3.67356		-	1260341	1261300	960		peptidoglycan-binding protein LysM
KPN_RS05945	mfd	KPN_01112								1.22268	0.29005	0.128686								1.34054	0.422811	0.101314		1428	1738	1615	1384	3433	2682		7.60165	7.27722	7.76982	7.72139	7.89184	8.45559		-	1261464	1264910	3447		transcription-repair coupling factor
KPN_RS05950	KPN_RS05950																																										hypothetical protein
KPN_RS05955	ycfU	KPN_01113								1.39672	0.482044	0.0796842							√	0.577779	-0.791411	0.000956456		466	471	528	481	614	312		5.98709	5.3947	6.15782	6.19763	5.40965	5.35394		+	1265215	1266414	1200		transporter
KPN_RS05960	ycfV	KPN_01114								1.20293	0.266547	0.175082								1.16614	0.221741	0.106343		295	381	340	286	756	399		5.32838	5.08913	5.52357	5.44863	5.70957	5.70828		+	1266407	1267108	702		lipoprotein ABC transporter ATP-binding protein LolD
KPN_RS05965	ycfW	KPN_01115								1.19787	0.260474	0.120491							√	0.800192	-0.321583	0.0283905		558	824	655	611	1073	540		6.24677	6.20096	6.46851	6.54245	6.21448	6.14438		+	1267108	1268352	1245		lipoprotein transporter subunit LolE
KPN_RS05970	ycfX	KPN_01116								1.26748	0.341958	0.0897376								1.16841	0.224544	0.0824758		446	560	511	472	1208	618		5.92388	5.64416	6.11065	6.17041	6.38538	6.33886		+	1268401	1269312	912		N-acetylglucosamine kinase
KPN_RS05975	cobB	KPN_01117							√	1.57018	0.65093	0.00517155								1.11222	0.153441	0.190939		320	474	507	447	1088	588		5.44554	5.40385	6.09932	6.09198	6.2345	6.26712		+	1269327	1270142	816		NAD-dependent deacylase
KPN_RS05980	KPN_RS05980	KPN_01118							√	1.56673	0.647755	0.0494493							√	0.572899	-0.803647	0.0229229		49	102	101	76	119	45		2.75072	3.19307	3.77739	3.54363	3.04725	2.57402		+	1270248	1270592	345		hypothetical protein
KPN_RS05985	KPN_RS05985	KPN_01119								0.868597	-0.203241	0.279041							√	1.88426	0.913999	0.0018241		497	694	462	339	1469	875		6.07991	5.95342	5.96537	5.69351	6.66749	6.84019		-	1270617	1271579	963		transcriptional regulator
KPN_RS05990	KPN_RS05990	KPN_01120								1.1598	0.213875	0.362732							√	1.57696	0.657148	0.0129033		115	210	165	121	440	265		3.97311	4.23126	4.48275	4.21105	4.92938	5.11879		-	1271615	1272409	795		triose-phosphate isomerase
KPN_RS05995	KPN_RS05995	KPN_01121								1.38626	0.471199	0.242331							√	5.35319	2.4204	0.000132925		30	27	34	26	348	169		2.0521	1.29495	2.22058	2.01416	4.59139	4.47137		+	1272652	1273659	1008		4-hydroxythreonine-4-phosphate dehydrogenase
KPN_RS06000	KPN_RS06000	KPN_01122								1.72331	0.785181	0.116034							√	2.15188	1.1056	0.0143178		21	19	35	19	116	64		1.54763	0.79899	2.26181	1.57164	3.01056	3.07745		+	1273695	1275413	1719		PTS sugar transporter subunit IIBC
KPN_RS06005	KPN_RS06005	KPN_01123								0.924525	-0.113215	0.876973								1.92463	0.944579	0.120875		2	10	3	4	18	6		-1.55671	-0.0940945	-1.08059	-0.543836	0.355832	-0.233334		+	1275506	1276525	1020		2-keto-3-deoxygluconate permease
KPN_RS06010	KPN_RS06010	KPN_01124																																									PTS fructose transporter subunit IIA
KPN_RS06015	KPN_RS06015	KPN_01125																																									ribose-5-phosphate isomerase
KPN_RS06020	talA	KPN_01126								0.570328	-0.810136	0.131778							√	6.36831	2.67091	0.0035627		11	13	6	4	60	49		0.644923	0.268476	-0.187501	-0.543836	2.06524	2.69558		+	1277419	1278369	951		transaldolase
KPN_RS06025	tktA	KPN_01127								0.511425	-0.967405	0.0811711							√	4.14494	2.05135	0.00335631		9	13	4	4	38	20		0.369288	0.268476	-0.718016	-0.543836	1.41316	1.42378		+	1278389	1280395	2007		transketolase
KPN_RS06030	KPN_RS06030	KPN_01128							√	1.56373	0.644992	0.0428238								0.811204	-0.301864	0.25654		50	74	70	79	137	57		2.77957	2.73276	3.25161	3.59912	3.24967	2.91172		+	1280633	1282261	1629		long-chain-fatty-acid--CoA ligase
KPN_RS06035	KPN_RS06035									1.38027	0.464948	0.100581								0.95927	-0.059991	0.756387		65	129	101	99	185	117		3.15478	3.5304	3.77739	3.92286	3.68165	3.94274		+	1282258	1283982	1725		aldehyde dehydrogenase
KPN_RS06040	potD	KPN_01129							√	0.701744	-0.510983	0.022136							√	0.824365	-0.278645	0.0346105		2774	5395	2263	1994	3483	2007		8.55937	8.91113	8.2564	8.24805	7.9127	8.03741		-	1284029	1285075	1047		spermidine/putrescine ABC transporter substrate-binding protein
KPN_RS06045	potC	KPN_01130							√	0.659302	-0.600988	0.0183205							√	0.484831	-1.04445	0.00128275		441	806	300	316	300	170		5.90763	6.16912	5.34328	5.5923	4.3776	4.47985		-	1285072	1285857	786		spermidine/putrescine ABC transporter permease PotC
KPN_RS06050	potB	KPN_01131								0.808086	-0.30742	0.0977964							√	0.441851	-1.17837	0.00175254		515	862	425	416	339	243		6.13119	6.26597	5.84507	5.98841	4.55365	4.994		-	1285854	1286711	858		spermidine/putrescine ABC transporter permease PotB
KPN_RS06055	potA	KPN_01132								0.780514	-0.357503	0.211842							√	0.278882	-1.84228	0.00016532		804	1957	750	788	404	267		6.77331	7.44838	6.66377	6.90921	4.80637	5.12962		-	1286695	1287831	1137		putrescine/spermidine ABC transporter ATP-binding protein
KPN_RS06060	pepT	KPN_01133								0.380694	-1.3933	0.345375							√	12.0152	3.58678	0.014106		882	97	93	63	3449	526		6.90681	3.12092	3.65895	3.27492	7.89855	6.10652		+	1288090	1289322	1233		peptidase T
KPN_RS06065	ycfD	KPN_01134								1.00454	0.00652957	0.962929								0.93235	-0.101056	0.299455		1654	2742	1780	1565	3196	1725		7.81354	7.93486	7.91013	7.89865	7.78866	7.81902		-	1289462	1290583	1122		50S ribosomal protein L16 arginine hydroxylase
KPN_RS06070	phoQ	KPN_01135								1.28924	0.366525	0.0671206							√	0.587953	-0.766228	0.000625107		1096	2078	1576	1469	1897	956		7.22005	7.53492	7.73457	7.80735	7.03626	6.96785		-	1290669	1292135	1467		sensor protein PhoQ
KPN_RS06075	phoP	KPN_01136							√	1.3603	0.443921	0.0398429							√	0.682748	-0.550575	0.00698258		1099	2018	1555	1614	2321	1140		7.22399	7.49266	7.71522	7.94311	7.32722	7.22168		-	1292135	1292806	672		two-component system response regulator PhoP
KPN_RS06080	KPN_RS06080	KPN_01137								1.47667	0.562348	0.0659919								0.948672	-0.0760186	0.797513		53	66	68	67	112	91		2.86283	2.56887	3.21009	3.36306	2.96016	3.58193		+	1293090	1293896	807		AraC family transcriptional regulator
KPN_RS06085	KPN_RS06085	KPN_01138							√	2.90525	1.53866	0.00172209							√	0.318158	-1.65218	0.00407488		18	35	63	54	31	28		1.33081	1.66334	3.10074	3.05442	1.12366	1.89912		+	1293980	1294342	363		cupin
KPN_RS06090	purB	KPN_01139								0.997226	-0.00400769	0.984906							√	0.763726	-0.388873	0.00718832		3010	3170	2510	2264	3752	2010		8.67715	8.14408	8.40582	8.43122	8.02001	8.03956		-	1294397	1295767	1371		adenylosuccinate lyase
KPN_RS06095	ycfC	KPN_01140								1.0711	0.0990974	0.502148							√	0.699348	-0.515917	0.00571493		926	1325	979	871	1272	753		6.97701	6.88591	7.04796	7.0536	6.45983	6.62369		-	1295771	1296412	642		lysogenization protein HflD
KPN_RS06100	trmU	KPN_01141								1.02123	0.0303125	0.821096							√	0.493258	-1.01959	0.00231264		2381	3555	2400	2232	2045	1472		8.33902	8.30942	8.34118	8.41068	7.14462	7.59028		-	1296467	1297573	1107		tRNA 2-thiouridine(34) synthase MnmA
KPN_RS06105	ymfB	KPN_01142								0.873542	-0.195051	0.326076								0.792774	-0.335018	0.0768343		188	323	183	155	292	136		4.67978	4.85121	4.6317	4.56701	4.33867	4.15898		-	1297630	1298088	459		NUDIX hydrolase
KPN_RS06110	ymfC	KPN_01143								0.907089	-0.140683	0.517517							√	0.773857	-0.36986	0.0434885		223	449	235	218	348	204		4.92549	5.32577	4.99164	5.05773	4.59139	4.74218		-	1298105	1298755	651		23S rRNA pseudouridine synthase E
KPN_RS06115	icdA	KPN_01144							√	2.25279	1.17172	0.000365987							√	1.51375	0.598125	0.0242992		8087	9954	17977	13666	42315	30454		10.1028	9.79472	11.246	11.0246	11.5153	11.9606		+	1298996	1300246	1251		isocitrate dehydrogenase (NADP(+))
KPN_RS06120	KPN_RS06120	KPN_01145								1.24851	0.320206	0.22953								1.29449	0.372379	0.0764693		77	92	86	76	226	109		3.39749	3.04497	3.54669	3.54363	3.96975	3.84101		-	1300519	1301232	714		transcriptional regulator
KPN_RS06125	KPN_RS06125	KPN_01146								1.14007	0.189125	0.756109								0.606714	-0.720912	0.419578		7	5	6	4	12	1		0.0282515	-1.02698	-0.187501	-0.543836	-0.209765	-2.34881		-	1301229	1301621	393		amino acid-binding protein
KPN_RS06130	KPN_RS06130	KPN_01147								0.590502	-0.759987	0.319201								0.760994	-0.394044	0.663046		5	7	5	1	6	1		-0.419208	-0.579521	-0.428509	-2.1288	-1.15318	-2.34881		-	1301614	1301937	324		antibiotic biosynthesis monooxygenase
KPN_RS06135	KPN_RS06135									0.675663	-0.565625	0.216037								1.34119	0.423518	0.423076		19	34	19	9	47	14		1.40676	1.62211	1.39746	0.534167	1.71623	0.924207		-	1302057	1302233	177		hypothetical protein
KPN_RS06140	KPN_RS06140									1.20332	0.267025	0.357081							√	1.45689	0.54289	0.0353996		133	133	135	110	406	171		4.18206	3.57428	4.19421	4.07414	4.81349	4.48829		-	1302375	1302602	228		hypothetical protein
KPN_RS06145	KPN_RS06145	KPN_01148								0.654947	-0.610549	0.25168								2.20354	1.13982	0.0782684		9	10	5	4	28	8		0.369288	-0.0940945	-0.428509	-0.543836	0.979268	0.153689		-	1302715	1303908	1194		glutathione-dependent formaldehyde dehydrogenase
KPN_RS06150	KPN_RS06150																																										hypothetical protein
KPN_RS06155	yciG	KPN_01149								0.963159	-0.0541536	0.901046								1.38387	0.468713	0.205617		23	20	18	13	50	20		1.67595	0.87114	1.32151	1.04113	1.80459	1.42378		+	1304530	1304715	186		hypothetical protein
KPN_RS06160	yciF	KPN_01150								0.67928	-0.557923	0.419449								2.15526	1.10786	0.137554		8	14	3	10	28	12		0.208824	0.371569	-1.08059	0.678557	0.979268	0.710082		+	1304806	1305300	495		YciE/YciF family protein
KPN_RS06165	yciE	KPN_01151								0.729468	-0.455084	0.224931								1.03412	0.0484019	0.90212		25	34	20	13	30	24		1.79379	1.62211	1.46961	1.04113	1.07712	1.68094		+	1305327	1305833	507		YciE/YciF family protein
KPN_RS06170	KPN_RS06170	KPN_01152							√	1.69878	0.764501	0.0299465								0.883136	-0.179292	0.376629		46	52	69	59	121	59		2.66052	2.22783	3.231	3.18106	3.07119	2.96104		+	1305850	1306737	888		Mn-containing catalase
KPN_RS06175	KPN_RS06175	KPN_01153								0.923372	-0.115017	0.73333								1.39823	0.483602	0.117855		31	73	35	35	113	46		2.09864	2.71326	2.26181	2.43599	2.97293	2.60538		+	1306793	1308199	1407		cytochrome ubiquinol oxidase subunit I
KPN_RS06180	KPN_RS06180	KPN_01154								0.985499	-0.0210736	0.951755							√	1.84601	0.884409	0.015128		64	60	44	49	194	83		3.13259	2.43245	2.58779	2.9156	3.75	3.44993		+	1308196	1309206	1011		ubiquinol oxidase subunit II%2C cyanide insensitive
KPN_RS06185	KPN_RS06185	KPN_01155								0.764381	-0.387637	0.498755								1.06704	0.0936205	0.90888		5	9	3	5	15	2		-0.419208	-0.238484	-1.08059	-0.254329	0.100575	-1.61185		-	1309322	1309519	198		hypothetical protein
KPN_RS06190	KPN_RS06190	KPN_01157								1.01384	0.0198244	0.922712								0.760748	-0.39451	0.0986891		153	214	141	144	247	103		4.38346	4.25842	4.25672	4.46117	4.09766	3.75971		+	1310086	1310718	633		DNA-binding protein
KPN_RS06195	KPN_RS06195	KPN_01158								0.716247	-0.481471	0.254643								0.757989	-0.39975	0.335886		15	22	9	11	16	8		1.07556	1.00544	0.359986	0.809801	0.190773	0.153689		+	1310758	1310928	171		hypothetical protein
KPN_RS06200	KPN_RS06200	KPN_01159								0.996121	-0.00560763	0.982885							√	0.684277	-0.547348	0.00387614		937	884	773	635	994	527		6.99404	6.30231	6.70732	6.59799	6.10421	6.10925		+	1311326	1312012	687		cyclic diguanylate phosphodiesterase
KPN_RS06205	KPN_RS06205	KPN_01160																																									hypothetical protein
KPN_RS06210	KPN_RS06210	KPN_01161								1.15418	0.206867	0.481431								1.23777	0.307748	0.20499		29	54	37	35	93	49		2.004	2.28177	2.34088	2.43599	2.69327	2.69558		-	1312323	1313831	1509		3%2C4-dihydroxybenzoate decarboxylase
KPN_RS06215	KPN_RS06215	KPN_01162								0.985863	-0.0205412	0.914429								1.20554	0.269679	0.112412		150	235	150	139	371	184		4.35498	4.39317	4.34568	4.41036	4.6836	4.5937		+	1313952	1314842	891		LysR family transcriptional regulator
KPN_RS06220	KPN_RS06220	KPN_01163								1.09142	0.126203	0.573255							√	0.755761	-0.403998	0.0463574		104	195	128	117	195	99		3.82872	4.12461	4.11768	4.16276	3.7574	3.70285		-	1314849	1316633	1785		hypothetical protein
KPN_RS06225	KPN_RS06225	KPN_01164								0.867786	-0.204589	0.36632							√	2.01014	1.0073	0.00893537		126	169	99	97	468	179		4.10435	3.91873	3.74868	3.89357	5.01828	4.55407		-	1316707	1317915	1209		phosphodiesterase
KPN_RS06230	KPN_RS06230	KPN_01165								0.955628	-0.0654789	0.796785								0.843242	-0.245982	0.366039		48	76	46	44	88	35		2.72127	2.77098	2.65122	2.76197	2.61398	2.21597		+	1318218	1319261	1044		L-asparaginase
KPN_RS06235	KPN_RS06235																																										hypothetical protein
KPN_RS06240	KPN_RS06240	KPN_01166																																									hypothetical protein
KPN_RS06245	KPN_RS06245	KPN_01167							√	0.48432	-1.04597	0.00334058							√	0.632411	-0.661065	0.0271712		147	202	64	65	89	41		4.32593	4.17537	3.12329	3.31966	2.63019	2.44127		+	1319923	1320837	915		lipid A biosynthesis palmitoleoyl acyltransferase
KPN_RS06250	yeaS	KPN_01168							√	5.50259	2.46011	4.69677e-06							√	0.109179	-3.19523	1.57958e-06		729	930	3766	3292	757	450		6.63213	6.37545	8.99107	8.97121	5.71148	5.88161		+	1320927	1321565	639		leucine efflux protein
KPN_RS06255	KPN_RS06255	KPN_01169								1.07986	0.110843	0.456255								0.625045	-0.677968	0.10781		708	1070	767	699	695	739		6.58998	6.57766	6.69608	6.73642	5.58829	6.59663		+	1321696	1321959	264		hypothetical protein
KPN_RS06260	KPN_RS06260									0.72425	-0.465441	0.0544431								0.797216	-0.326957	0.102619		171	274	121	124	202	107		4.54343	4.61425	4.03687	4.24624	3.80816	3.81442		-	1322019	1322144	126		hypothetical protein
KPN_RS06265	KPN_RS06265	KPN_01171								1.20626	0.270541	0.279128							√	0.675125	-0.566773	0.0499769		94	132	124	87	159	68		3.6836	3.56344	4.07206	3.73745	3.46379	3.16426		-	1322336	1322437	102		hypothetical protein
KPN_RS06270	yeaP	KPN_01172							√	1.54084	0.623718	0.00924702							√	0.708993	-0.496157	0.00602343		433	558	606	570	853	464		5.88125	5.639	6.35642	6.44232	5.88363	5.92576		-	1322495	1323508	1014		GGDEF domain-containing protein
KPN_RS06275	yoaF	KPN_01173								1.16981	0.22628	0.184622							√	0.698898	-0.516846	0.00682068		354	573	438	386	614	303		5.591	5.67724	5.88849	5.88056	5.40965	5.31178		+	1323809	1324048	240		hypothetical protein
KPN_RS06280	yeaO	KPN_01174								1.03454	0.0489867	0.835097								1.13129	0.177972	0.393711		106	137	111	83	243	108		3.85607	3.61688	3.91296	3.66994	4.07416	3.82778		-	1324038	1324394	357		MarR family transcriptional regulator
KPN_RS06285	yhjR	KPN_01175								0.987801	-0.0177071	0.942236								1.00218	0.00314128	0.986554		114	133	97	90	208	93		3.96056	3.57428	3.71939	3.78609	3.85028	3.61312		-	1324381	1324890	510		hypothetical protein
KPN_RS06290	KPN_RS06290									0.969216	-0.0451102	0.845551								0.825686	-0.276335	0.131685		352	786	433	371	624	412		5.58284	6.13289	5.87195	5.82346	5.43294	5.75448		+	1325036	1325728	693		hypothetical protein
KPN_RS06295	yeaN	KPN_01176								1.14316	0.193028	0.496271								0.808848	-0.30606	0.256948		42	63	43	49	74	43		2.53075	2.50227	2.555	2.9156	2.36555	2.50917		-	1325760	1326944	1185		MFS transporter
KPN_RS06300	yeaM	KPN_01177								0.733603	-0.446928	0.0679359							√	0.554942	-0.849592	0.00760518		144	235	105	106	129	58		4.29629	4.39317	3.83316	4.02095	3.16319	2.93659		+	1327046	1327837	792		AraC family transcriptional regulator
KPN_RS06305	yeaL	KPN_01178								0.968211	-0.0466073	0.865868							√	0.601073	-0.734389	0.0349413		49	98	53	53	74	29		2.75072	3.13564	2.85353	3.02771	2.36555	1.94887		-	1327821	1328267	447		DUF441 family protein
KPN_RS06310	yeaK	KPN_01179								1.14171	0.191194	0.521256								0.930998	-0.103151	0.591924		116	118	120	86	199	103		3.98555	3.40233	4.02495	3.72087	3.78662	3.75971		-	1328385	1328885	501		hypothetical protein
KPN_RS06315	KPN_RS06315	KPN_01180							√	0.142471	-2.81126	0.00162147								1.00053	0.00076178	0.998672		91	281	19	17	29	30		3.63706	4.65058	1.39746	1.41552	1.02902	1.99696		+	1329129	1330268	1140		glycosyl transferase
KPN_RS06320	KPN_RS06320	KPN_01181								1.06654	0.0929415	0.631129								1.00307	0.00442652	0.972178		291	549	337	333	685	376		5.30871	5.61556	5.5108	5.66778	5.56739	5.62273		-	1330439	1330681	243		DNA-damage-inducible protein I
KPN_RS06325	KPN_RS06325	KPN_01182								1.46996	0.555777	0.46279								1.26648	0.340829	0.526194		7	3	6	4	11	10		0.0282515	-1.67906	-0.187501	-0.543836	-0.33006	0.458543		+	1331299	1332783	1485		group II intron reverse transcriptase/maturase
KPN_RS06330	KPN_RS06330	KPN_01183								1.19902	0.261852	0.461996							√	2.40352	1.26515	0.00508284		18	35	22	26	125	60		1.33081	1.66334	1.60391	2.01416	3.11792	2.98509		+	1332862	1333281	420		DNA polymerase V
KPN_RS06335	KPN_RS06335	KPN_01184								1.17692	0.235015	0.412798							√	1.74577	0.803867	0.0125535		32	58	44	36	152	72		2.14373	2.38395	2.58779	2.47606	3.39904	3.24613		+	1333284	1334549	1266		DNA polymerase V subunit UmuC
KPN_RS06340	KPN_RS06340	KPN_01185								1.08536	0.118176	0.734665							√	1.8539	0.890565	0.0188506		33	37	36	23	116	57		2.18745	1.74241	2.30188	1.84083	3.01056	2.91172		-	1334556	1335461	906		LysR family transcriptional regulator
KPN_RS06345	KPN_RS06345	KPN_01186								1.78959	0.839632	0.119982								0.899902	-0.152161	0.746145		18	24	45	18	61	24		1.33081	1.1283	2.61985	1.49569	2.08889	1.68094		+	1335628	1336377	750		oxidoreductase
KPN_RS06350	KPN_RS06350	KPN_01187																																									MFS transporter
KPN_RS06355	KPN_RS06355	KPN_01188								0.990797	-0.013339	0.947869								0.739983	-0.434437	0.0659544		152	278	174	147	272	112		4.37403	4.63512	4.55914	4.49081	4.23649	3.88001		+	1337767	1338647	881		LysR family transcriptional regulator
KPN_RS06360	KPN_RS06360																																										hypothetical protein
KPN_RS06365	KPN_RS06365	KPN_01189							√	1.68658	0.754101	0.030555								0.7257	-0.462554	0.0747476		33	64	61	62	96	46		2.18745	2.52482	3.05457	3.25202	2.73884	2.60538		+	1338905	1339216	312		hypothetical protein
KPN_RS06370	KPN_RS06370	KPN_01190								0.865741	-0.207992	0.464776								1.00698	0.010035	0.972875		51	84	41	48	82	59		2.80786	2.91447	2.4871	2.88615	2.5127	2.96104		-	1339338	1339820	483		glutathione peroxidase
KPN_RS06375	KPN_RS06375	KPN_01191								1.34437	0.426935	0.130349								1.06374	0.0891426	0.763129		207	217	250	189	393	336		4.81833	4.27846	5.08073	4.85229	4.7666	5.46069		+	1339979	1340542	564		hypothetical protein
KPN_RS06380	yeaH	KPN_01192							√	3.1593	1.65961	0.000652168								1.26965	0.344435	0.14038		31	56	119	91	301	128		2.09864	2.33377	4.01293	3.80194	4.38239	4.07185		-	1340588	1341871	1284		hypothetical protein
KPN_RS06385	yeaG	KPN_01193							√	3.09042	1.6278	0.000598856							√	1.63994	0.713642	0.00481756		155	167	452	320	1286	695		4.40213	3.90161	5.93383	5.61042	6.47561	6.50813		-	1341957	1343891	1935		serine protein kinase PrkA
KPN_RS06390	mipA	KPN_01194							√	2.63235	1.39635	0.00164596							√	0.552588	-0.855723	0.000263556		3073	2754	6321	5523	6611	3671		8.70703	7.94116	9.73811	9.71761	8.83714	8.90838		+	1344308	1345054	747		MltA-interacting protein MipA
KPN_RS06395	yeaE	KPN_01195								1.36824	0.452321	0.0587155							√	0.488869	-1.03248	0.000718864		363	430	415	421	417	228		5.62717	5.26346	5.81076	6.00563	4.85201	4.90228		+	1345146	1346000	855		aldo/keto reductase
KPN_RS06400	yeaD	KPN_01196							√	1.83666	0.877086	0.000824888							√	1.64076	0.714361	0.000802343		724	1153	1417	1208	4329	2426		6.6222	6.68539	7.58119	7.52524	8.22636	8.31089		-	1346057	1346941	885		D-hexose-6-phosphate mutarotase
KPN_RS06405	gapA	KPN_01197							√	1.34308	0.425542	0.00536555							√	1.29341	0.371177	0.0147016		66699	100976	94842	77661	218604	128485		13.1467	13.1372	13.6453	13.5312	13.8843	14.0375		-	1347016	1348011	996		aldehyde dehydrogenase
KPN_RS06410	yeaA	KPN_01198							√	1.84368	0.88259	0.00144058								0.552441	-0.856108	0.133865		612	943	1258	946	800	1127		6.37993	6.39547	7.40955	7.1727	5.79114	7.20514		+	1348350	1348763	414		peptide-methionine (R)-S-oxide reductase
KPN_RS06415	yeaC	KPN_01199							√	1.84368	0.882589	0.00167553								0.645923	-0.630565	0.278689		412	630	844	634	610	933		5.80961	5.81394	6.83401	6.59572	5.40023	6.93273		+	1348807	1349085	279		hypothetical protein
KPN_RS06420	KPN_RS06420	KPN_01200								0.967995	-0.0469278	0.819486								1.08323	0.115342	0.637493		243	303	202	204	532	194		5.04914	4.75914	4.77384	4.9622	5.20302	4.66985		-	1349180	1349524	345		HNH endonuclease
KPN_RS06425	KPN_RS06425	KPN_01201								0.756979	-0.401675	0.348078							√	2.46374	1.30085	0.0237414		14	24	14	8	65	24		0.979342	1.1283	0.97004	0.373702	2.1798	1.68094		-	1349685	1350938	1254		chitinase
KPN_RS06430	pncA	KPN_01202								0.801154	-0.319848	0.136883								1.02295	0.0327291	0.811252		442	834	436	331	830	413		5.91089	6.21836	5.8819	5.6591	5.84421	5.75797		-	1351109	1351750	642		nicotinamidase/pyrazinamidase
KPN_RS06435	ansA	KPN_01203								0.934507	-0.0977227	0.636381							√	0.724631	-0.464682	0.0108451		609	1277	696	598	1023	480		6.37284	6.8327	6.55604	6.51145	6.14567	5.97462		-	1351760	1352779	1020		L-asparaginase 1
KPN_RS06440	sppA	KPN_01204							√	1.5529	0.634962	0.00458396							√	0.509692	-0.972302	0.000144635		1526	2678	2626	2289	2603	1364		7.69737	7.9008	8.47098	8.44706	7.49262	7.48038		-	1352918	1354771	1854		signal peptide peptidase SppA
KPN_RS06445	ydjA	KPN_01205								1.16142	0.21589	0.183726								1.33964	0.421847	0.0824477		532	826	653	551	1431	1053		6.178	6.20446	6.4641	6.39346	6.62969	7.1072		+	1354937	1355488	552		NAD(P)H nitroreductase
KPN_RS06450	phoC	KPN_01206								1.47512	0.560835	0.0983619							√	17.0092	4.08824	1.04451e-05		39	61	71	44	2048	1034		2.42514	2.4561	3.27193	2.76197	7.14673	7.08094		-	1356224	1356970	747		acid phosphatase
KPN_RS06455	selD	KPN_01207								1.18518	0.24511	0.224439							√	1.31821	0.398581	0.00843262		1648	1887	1680	1564	4531	2290		7.8083	7.39585	7.82673	7.89773	8.29215	8.22767		+	1357196	1358239	1044		selenide%2Cwater dikinase SelD
KPN_RS06460	topB	KPN_01208								1.05167	0.0726823	0.604964								1.08371	0.115975	0.244641		1591	2287	1665	1464	3559	1829		7.75753	7.67314	7.8138	7.80243	7.94384	7.90346		+	1358244	1360190	1947		DNA topoisomerase III
KPN_RS06465	KPN_RS06465	KPN_01209								0.990218	-0.0141819	0.933958								1.15247	0.204728	0.164737		349	583	394	308	811	458		5.57051	5.70218	5.73594	5.55537	5.81083	5.907		+	1360370	1361350	981		NAD(P)H quinone oxidoreductase
KPN_RS06470	gdhA	KPN_01210								1.15698	0.210362	0.222799								1.21053	0.27564	0.0595995		356	530	434	352	971	528		5.59912	5.5648	5.87527	5.74772	6.07045	6.11199		-	1361394	1362737	1344		glutamate dehydrogenase
KPN_RS06475	KPN_RS06475																																										hypothetical protein
KPN_RS06480	nudG	KPN_01211								0.947342	-0.0780433	0.78849								1.07254	0.101026	0.706586		57	127	65	63	124	93		2.96685	3.50794	3.14548	3.27492	3.10638	3.61312		-	1362920	1363330	411		pyrimidine (deoxy)nucleoside triphosphate pyrophosphohydrolase
KPN_RS06485	ynjF	KPN_01212								1.06959	0.0970603	0.888805								1.86135	0.896348	0.089153		46	21	18	33	108	40		2.66052	0.939853	1.32151	2.35233	2.90793	2.40608		+	1363417	1364040	624		membrane protein
KPN_RS06490	ynjE	KPN_01213								0.476279	-1.07012	0.28072								2.16684	1.11559	0.327707		169	45	33	26	267	24		4.5265	2.02138	2.17815	2.01416	4.20977	1.68094		-	1364092	1365399	1308		sulfurtransferase
KPN_RS06495	ynjD	KPN_01214								1.11142	0.152405	0.578786								1.23882	0.308971	0.242463		35	51	39	34	102	44		2.27111	2.20009	2.41584	2.39476	2.82586	2.54196		-	1365493	1366125	633		sulfate ABC transporter ATP-binding protein
KPN_RS06500	ynjC	KPN_01215								1.79344	0.842731	0.0515905								0.744879	-0.424922	0.342058		35	35	43	54	96	26		2.27111	1.66334	2.555	3.05442	2.73884	1.79415		-	1366125	1367660	1536		thiamine ABC transporter permease
KPN_RS06505	ynjB	KPN_01216								1.21427	0.280093	0.368108								1.18002	0.238812	0.295649		47	51	47	44	117	55		2.69122	2.20009	2.68191	2.76197	3.0229	2.86064		-	1367633	1368811	1179		ABC transporter substrate-binding protein
KPN_RS06510	ynjA	KPN_01217								1.42125	0.507164	0.189652								1.22612	0.294096	0.341689		15	27	28	18	59	30		1.07556	1.29495	1.94495	1.49569	2.0412	1.99696		-	1368814	1369374	561		carboxymuconolactone decarboxylase family protein
KPN_RS06515	ydjZ	KPN_01218								1.33309	0.414775	0.520219								1.27672	0.35244	0.370035		16	8	13	9	33	13		1.16575	-0.398949	0.866946	0.534167	1.21247	0.821113		-	1369371	1370081	711		TVP38/TMEM64 family protein
KPN_RS06520	ydjX	KPN_01219								0.941159	-0.0874903	0.895256							√	0.41141	-1.28135	0.00669014		75	31	37	29	30	13		3.35977	1.49087	2.34088	2.16888	1.07712	0.821113		-	1370068	1370724	657		TVP38/TMEM64 family protein
KPN_RS06525	xthA	KPN_01220							√	1.27452	0.349958	0.045128							√	0.754855	-0.405728	0.0214709		838	1291	1124	949	1505	930		6.83303	6.84842	7.24713	7.17726	6.70241	6.92809		-	1370938	1371744	807		exodeoxyribonuclease III
KPN_RS06530	argD	KPN_01221							√	2.82321	1.49733	0.0171275								1.40234	0.487831	0.3488		13	44	74	42	123	134		0.876248	1.98932	3.33123	2.69563	3.09475	4.13769		+	1372183	1373403	1221		aspartate aminotransferase family protein
KPN_RS06535	astA	KPN_01222							√	3.0858	1.62564	0.0112678								1.52352	0.607411	0.290019		14	20	60	27	99	104		0.979342	0.87114	3.03092	2.0676	2.783	3.77358		+	1373400	1374434	1035		arginine N-succinyltransferase
KPN_RS06540	astD	KPN_01223							√	2.04821	1.03436	0.0251594							√	2.5969	1.37679	0.00540667		14	32	42	29	170	120		0.979342	1.53596	2.52145	2.16888	3.56001	3.97912		+	1374431	1375909	1479		N-succinylglutamate 5-semialdehyde dehydrogenase
KPN_RS06545	astB	KPN_01224							√	3.20242	1.67916	0.0122311								1.8881	0.916933	0.146491		13	13	46	22	96	104		0.876248	0.268476	2.65122	1.77809	2.73884	3.77358		+	1375906	1377231	1326		succinylarginine dihydrolase
KPN_RS06550	astE	KPN_01225							√	2.9721	1.57148	0.0107581								1.78823	0.838531	0.0686354		6	7	18	13	50	39		-0.178199	-0.579521	1.32151	1.04113	1.80459	2.37001		+	1377241	1378206	966		succinylglutamate desuccinylase
KPN_RS06555	KPN_RS06555									0.98379	-0.0235778	0.946164								0.888918	-0.169879	0.623154		15	24	15	14	30	12		1.07556	1.1283	1.06626	1.14422	1.07712	0.710082		-	1378198	1378347	150		hypothetical protein
KPN_RS06560	spy	KPN_01226							√	1.46009	0.546058	0.0213348								0.959318	-0.0599196	0.678233		254	378	409	302	700	372		5.11288	5.07774	5.78978	5.52703	5.59862	5.60732		+	1378553	1379035	483		ATP-independent periplasmic protein-refolding chaperone
KPN_RS06565	ydjQ	KPN_01227								0.873172	-0.195662	0.439085								1.48928	0.574614	0.0505181		79	143	71	75	249	103		3.43424	3.6785	3.27193	3.52464	4.10927	3.75971		-	1379123	1379986	864		nucleotide excision repair endonuclease
KPN_RS06570	nadE	KPN_01228								1.16747	0.223389	0.193497							√	2.23638	1.16117	0.000137059		1217	1619	1425	1138	6058	3049		7.37107	7.17492	7.58931	7.43916	8.71112	8.64058		-	1380087	1380914	828		NAD(+) synthetase
KPN_RS06575	osmE	KPN_01229								1.15711	0.21053	0.165							√	1.71366	0.777083	0.000431405		1398	2105	1677	1425	5498	2906		7.57103	7.55354	7.82416	7.76349	8.5712	8.57129		+	1381197	1381535	339		transcriptional regulator
KPN_RS06580	celA	KPN_01230								0.701439	-0.51161	0.0705609							√	1.52725	0.610936	0.0297838		72	106	49	46	159	74		3.30127	3.2483	2.74142	2.8254	3.46379	3.28539		+	1381814	1382134	321		PTS sugar transporter subunit IIB
KPN_RS06585	KPN_RS06585																																										hypothetical protein
KPN_RS06590	celB	KPN_01231								0.577939	-0.791012	0.167515								0.949371	-0.0749561	0.916314		6	14	4	4	13	2		-0.178199	0.371569	-0.718016	-0.543836	-0.0987341	-1.61185		+	1382282	1383640	1359		PTS N%2CN'-diacetylchitobiose transporter subunit IIC
KPN_RS06595	celC	KPN_01232								1.01588	0.022732	0.973867								1.09449	0.130261	0.796252		9	5	4	6	13	5		0.369288	-1.02698	-0.718016	-0.0133208	-0.0987341	-0.474343		+	1383694	1384041	348		PTS N'-diacetylchitobiose transporter subunit IIA
KPN_RS06600	celD	KPN_01233								0.955086	-0.0662979	0.74113							√	0.763055	-0.39014	0.0460273		177	237	154	149	239	127		4.59304	4.40537	4.38352	4.51024	4.05026	4.06058		+	1384054	1384893	840		transcriptional regulator ChbR
KPN_RS06605	celF	KPN_01234								1.4253	0.511261	0.0543314								0.883185	-0.179213	0.314894		71	119	113	93	193	96		3.28123	3.41445	3.93861	3.83313	3.74257	3.65868		+	1385004	1386350	1347		6-phospho-beta-glucosidase
KPN_RS06610	ydjC	KPN_01235							√	4.9382	2.30399	0.000110594							√	0.324422	-1.62406	0.000252905		41	46	177	155	116	55		2.4964	2.05275	4.58373	4.56701	3.01056	2.86064		+	1386363	1387121	759		chitooligosaccharide deacetylase
KPN_RS06615	katE	KPN_01236							√	1.89752	0.924115	0.00682977								1.20108	0.264326	0.187452		78	145	185	136	423	192		3.41598	3.69846	4.64733	4.379	4.8726	4.65494		-	1387179	1389437	2259		catalase HPII
KPN_RS06620	KPN_RS06620								√	4.05964	2.02135	0.000315538							√	0.148322	-2.75319	7.96974e-06		177	466	959	907	302	140		4.59304	5.37932	7.0182	7.11199	4.38717	4.20065		+	1389643	1389882	240		cell division modulator
KPN_RS06625	ydjN	KPN_01238								0.959861	-0.0591032	0.930432								1.64793	0.720658	0.199894		4119	1445	1992	1583	9856	1949		9.12961	7.01094	8.07242	7.91514	9.41324	7.99511		-	1389941	1391332	1392		L-cystine transporter tcyP
KPN_RS06630	ydjM	KPN_01239								0.85166	-0.231651	0.478624								0.823761	-0.279703	0.131062		114	299	128	124	220	110		3.96056	4.74	4.11768	4.24624	3.93101	3.85413		-	1391468	1392058	591		membrane protein
KPN_RS06635	kduD	KPN_01240								0.833463	-0.26281	0.242849								1.08616	0.119231	0.399981		226	449	224	195	489	237		4.94473	5.32577	4.92263	4.89726	5.08154	4.95801		-	1392150	1392911	762		2-deoxy-D-gluconate 3-dehydrogenase
KPN_RS06640	yniC	KPN_01241								1.14347	0.193414	0.242693								1.18971	0.250609	0.0534212		651	1113	830	695	1911	971		6.46898	6.63447	6.8099	6.72815	7.04687	6.9903		-	1393061	1393729	669		2-deoxyglucose-6-phosphatase
KPN_RS06645	yniB	KPN_01242								0.949708	-0.074444	0.663261							√	0.469253	-1.09156	0.00225793		405	725	424	382	446	172		5.78492	6.01642	5.84168	5.86556	4.94889	4.49668		+	1393918	1394454	537		yfeABCD regulator yfeE
KPN_RS06650	yciA	KPN_01243								0.803142	-0.316273	0.143524							√	0.466123	-1.10122	0.000464029		316	610	290	264	265	143		5.42742	5.76744	5.29445	5.33336	4.19895	4.23113		-	1394484	1394882	399		acyl-CoA thioesterase
KPN_RS06655	iroN	KPN_01244							√	0.401676	-1.31589	0.0301778								1.6157	0.69216	0.140449		17	18	5	5	17	10		1.25064	0.723041	-0.428509	-0.254329	0.275661	0.458543		-	1394982	1397165	2184		outer membrane receptor FepA
KPN_RS06660	ispZ	KPN_01245								0.917073	-0.124891	0.613279							√	0.685453	-0.544871	0.00429835		554	1298	670	555	881	450		6.2364	6.85622	6.50115	6.40388	5.9302	5.88161		-	1397437	1397976	540		intracellular septation protein A
KPN_RS06665	yciC	KPN_01246								0.89915	-0.153366	0.500258							√	0.692786	-0.529519	0.0242019		613	1357	696	593	1041	420		6.38228	6.92032	6.55604	6.49934	6.17083	5.78219		-	1398031	1398774	744		hypothetical protein
KPN_RS06670	ykgJ	KPN_01247							√	1.49044	0.575743	0.0340234								1.17379	0.231174	0.33858		156	185	214	177	550	205		4.41138	4.04886	4.85689	4.75791	5.25098	4.74922		-	1398800	1399213	414		zinc/iron-chelating domain-containing protein
KPN_RS06675	yciD	KPN_01248								0.263799	-1.92249	0.196015							√	12.0427	3.59008	0.0250538		332	49	25	21	991	151		5.49857	2.14294	1.78448	1.7125	6.09985	4.3094		+	1399483	1400121	639		outer membrane protein OmpW
KPN_RS06680	ybiX	KPN_01249								0.785977	-0.347441	0.499248								1.1085	0.148613	0.666269		15	52	21	15	47	18		1.07556	2.22783	1.53832	1.24044	1.71623	1.27568		-	1400206	1400883	678		PKHD-type hydroxylase
KPN_RS06685	ybiL	KPN_01250								1.06932	0.0966882	0.599048							√	0.692279	-0.530574	0.0124211		192	325	223	196	290	167		4.71008	4.8601	4.91619	4.90462	4.32877	4.45424		-	1400932	1403217	2286		catecholate siderophore receptor Fiu
KPN_RS06690	KPN_RS06690								√	6.52093	2.70508	0.000106813							√	0.488039	-1.03493	0.00402878		16	24	119	86	103	54		1.16575	1.1283	4.01293	3.72087	2.83987	2.83441		-	1403526	1404232	707		3-oxoacyl-ACP reductase
KPN_RS06695	KPN_RS06695									0.871643	-0.198191	0.659375								1.18028	0.239129	0.577602		10	14	10	6	18	12		0.513678	0.371569	0.504376	-0.0133208	0.355832	0.710082		+	1404351	1404623	273		hypothetical protein
KPN_RS06700	KPN_RS06700	KPN_01251								1.02984	0.0424262	0.891772								0.740531	-0.433367	0.305036		38	78	54	36	54	52		2.38815	2.80821	2.88024	2.47606	1.91456	2.78047		-	1404659	1405606	948		alcohol dehydrogenase
KPN_RS06705	KPN_RS06705	KPN_01252								0.788297	-0.343189	0.20933								0.982558	-0.0253856	0.909289		92	126	79	54	138	68		3.65274	3.49658	3.42494	3.05442	3.26012	3.16426		+	1405681	1406163	483		transcriptional regulator
KPN_RS06710	trpA	KPN_01253							√	1.62598	0.701309	0.035889							√	1.97561	0.982301	0.00105946		90	210	199	159	705	406		3.62121	4.23126	4.7523	4.60365	5.60888	5.73334		-	1406167	1406976	810		tryptophan synthase subunit alpha
KPN_RS06715	trpB	KPN_01254							√	1.75068	0.807919	0.0116737							√	1.87586	0.907554	0.00195547		108	220	243	187	790	471		3.88291	4.29822	5.03984	4.83699	5.773	5.94734		-	1406976	1408169	1194		tryptophan synthase subunit beta
KPN_RS06720	trpC	KPN_01255								1.13948	0.18837	0.387561							√	1.99916	0.999393	0.00192649		193	328	269	186	903	514		4.71755	4.87334	5.1862	4.82927	5.96576	6.07325		-	1408179	1409537	1359		bifunctional indole-3-glycerol phosphate synthase/phosphoribosylanthranilate isomerase
KPN_RS06725	trpD	KPN_01256								0.962799	-0.0546929	0.809393								1.10868	0.148837	0.43164		97	177	110	89	215	132		3.72869	3.98526	3.89996	3.77006	3.89792	4.11607		-	1409541	1411136	1596		bifunctional glutamine amidotransferase/anthranilate phosphoribosyltransferase
KPN_RS06730	trpE	KPN_01257								0.7049	-0.504509	0.122731							√	1.6747	0.743903	0.0322716		79	160	57	69	198	132		3.43424	3.84002	2.95755	3.40518	3.77937	4.11607		-	1411136	1412698	1563		anthranilate synthase component I
KPN_RS06735	yciV	KPN_01258								0.876187	-0.19069	0.294441								0.830605	-0.267766	0.0943365		406	712	411	329	607	356		5.78847	5.99033	5.79681	5.65037	5.39312	5.54398		+	1412987	1413850	864		phosphatase
KPN_RS06740	yciO	KPN_01259								0.813848	-0.297169	0.100399								1.15565	0.208707	0.0853207		729	1281	651	579	1489	768		6.63213	6.83721	6.45968	6.4649	6.68699	6.65213		+	1413867	1414487	621		hypothetical protein
KPN_RS06745	KPN_RS06745									0.848515	-0.236989	0.639802								1.43398	0.520023	0.346513		11	11	6	8	17	16		0.644923	0.03715	-0.187501	0.373702	0.275661	1.11062		-	1414509	1415417	909		DMT transporter permease
KPN_RS06750	KPN_RS06750	KPN_01260								1.60694	0.684316	0.132507								0.784665	-0.349851	0.452826		23	38	29	49	73	24		1.67595	1.78037	1.9947	2.9156	2.34605	1.68094		+	1415529	1416425	897		LysR family transcriptional regulator
KPN_RS06755	KPN_RS06755																																										hypothetical protein
KPN_RS06760	KPN_RS06760	KPN_01261								2.75821	1.46373	0.144492								0.714722	-0.484545	0.289653		10	2	12	7	13	8		0.513678	-2.16448	0.755915	0.19313	-0.0987341	0.153689		-	1416955	1417377	423		hypothetical protein
KPN_RS06765	KPN_RS06765	KPN_01262								1.28	0.356141	0.292874								1.07733	0.107466	0.686561		62	61	70	51	152	59		3.08715	2.4561	3.25161	2.97274	3.39904	2.96104		-	1417358	1418734	1377		hypothetical protein
KPN_RS06770	KPN_RS06770	KPN_01263								1.32617	0.407267	0.261467								0.865893	-0.207739	0.568638		20	42	37	25	66	22		1.47891	1.92298	2.34088	1.95866	2.20166	1.55808		-	1418734	1419240	507		hypothetical protein
KPN_RS06775	yciL	KPN_01265								1.02426	0.0345889	0.897324							√	0.290226	-1.78475	0.000106101		1306	3243	1619	1697	921	581		7.47285	8.17692	7.77339	8.01544	5.99422	6.24986		+	1419724	1420626	903		23S rRNA pseudouridylate synthase B
KPN_RS06780	btuR	KPN_01266								0.964767	-0.0517471	0.799057								1.07548	0.104977	0.394416		366	737	399	388	878	463		5.63903	6.04009	5.75411	5.88801	5.92528	5.92265		-	1420687	1421277	591		cob(I)alamin adenolsyltransferase/cobinamide ATP-dependent adenolsyltransferase
KPN_RS06785	yciK	KPN_01267								0.901436	-0.149702	0.421884							√	0.832632	-0.264249	0.0492432		582	1119	594	545	977	523		6.30748	6.64223	6.32759	6.37767	6.07933	6.09827		-	1421274	1422035	762		NAD(P)-dependent oxidoreductase
KPN_RS06790	KPN_RS06790									0.270656	-1.88547	0.0588899								1.46239	0.548325	0.536233		8	22	1	6	8	5		0.208824	1.00544	-2.30298	-0.0133208	-0.766159	-0.474343		+	1422030	1422245	216		hypothetical protein
KPN_RS06795	sohB	KPN_01268							√	7.80468	2.96434	1.07531e-05							√	0.0970452	-3.3652	2.48097e-06		419	431	2663	2450	552	246		5.83389	5.2668	8.49117	8.5451	5.25621	5.01167		+	1422290	1423336	1047		protease SohB
KPN_RS06800	yciN	KPN_01269								0.753694	-0.407948	0.0650931							√	1.38364	0.468468	0.0337926		578	697	396	347	959	640		6.29753	5.95964	5.74324	5.72711	6.05252	6.38928		-	1423384	1423635	252		hypothetical protein
KPN_RS06805	KPN_RS06805								√	1.58838	0.66756	0.00892108							√	0.23967	-2.06088	4.55702e-05		273	511	487	446	216	135		5.21676	5.51218	6.04132	6.08876	3.9046	4.14837		+	1423766	1423942	177		hypothetical protein
KPN_RS06810	topA	KPN_01270							√	1.34172	0.424087	0.0180122							√	0.565077	-0.82348	0.0305525		7968	14000	11416	10741	9967	9036		10.0815	10.2868	10.5909	10.6771	9.42939	10.2078		+	1424042	1426639	2598		DNA topoisomerase I
KPN_RS06815	cysB	KPN_01271								0.834858	-0.260397	0.20523							√	1.2704	0.345281	0.0395201		692	1381	695	586	1805	821		6.55703	6.94561	6.55397	6.48223	6.96456	6.74834		+	1426985	1427959	975		LysR family transcriptional regulator CysB
KPN_RS06820	KPN_RS06820									0.64211	-0.639107	0.246107							√	22.6167	4.49932	0.0148759		47	31	19	17	1435	239		2.69122	1.49087	1.39746	1.41552	6.63372	4.97011		+	1428205	1428372	168		hypothetical protein
KPN_RS06825	KPN_RS06825																																										hypothetical protein
KPN_RS06830	acnA	KPN_01272							√	11.3482	3.50439	1.14612e-06							√	0.215045	-2.21729	5.98149e-05		444	763	6027	4416	2074	1366		5.9174	6.09007	9.6694	9.39493	7.16493	7.4825		+	1428761	1431433	2673		aconitate hydratase 1
KPN_RS06835	ribA	KPN_01273							√	4.51112	2.17349	7.74363e-05							√	0.246863	-2.01822	1.17026e-05		779	788	2755	2720	1399	742		6.72777	6.13656	8.54016	8.6959	6.59707	6.60247		-	1431480	1432082	603		GTP cyclohydrolase II
KPN_RS06840	pgpB	KPN_01274								1.04489	0.0633576	0.741171							√	1.3449	0.427499	0.0232198		257	335	238	237	678	339		5.12979	4.90376	5.0099	5.17802	5.55258	5.47349		+	1432246	1433013	768		phosphatidylglycerophosphatase B
KPN_RS06845	yciS	KPN_01275								0.978469	-0.0314017	0.839568								0.850745	-0.233201	0.0841968		435	636	420	382	702	377		5.88789	5.8276	5.82802	5.86556	5.60273	5.62656		+	1433149	1433457	309		membrane protein
KPN_RS06850	yciM	KPN_01276								0.9067	-0.141302	0.388722							√	0.711193	-0.491687	0.0183248		772	1198	671	689	937	575		6.71475	6.7406	6.5033	6.71565	6.01905	6.2349		+	1433464	1434633	1170		lipopolysaccharide assembly protein LapB
KPN_RS06855	pyrF	KPN_01277								0.847401	-0.238883	0.228542							√	0.28851	-1.79331	0.00124942		537	965	462	493	233	201		6.19148	6.42872	5.96537	6.23315	4.01366	4.72086		+	1434825	1435562	738		orotidine 5'-phosphate decarboxylase
KPN_RS06860	yciH	KPN_01278								0.919321	-0.121359	0.538346							√	0.490738	-1.02697	0.0112275		234	394	212	226	186	152		4.9948	5.13747	4.84338	5.10961	3.68941	4.31889		+	1435562	1435888	327		translation initiation factor
KPN_RS06865	KPN_RS06865								√	0.604531	-0.726112	0.00327532							√	1.43341	0.519449	0.00571891		807	1391	528	473	1426	825		6.77868	6.95601	6.15782	6.17346	6.62464	6.75535		-	1436020	1436238	219		lipoprotein
KPN_RS06870	KPN_RS06870								√	0.131981	-2.9216	0.0158505								0.406809	-1.29758	0.147488		10	42	3	1	1	1		0.513678	1.92298	-1.08059	-2.1288	-3.26866	-2.34881		+	1436323	1436442	120		hypothetical protein
KPN_RS06875	yciT	KPN_01280								1.06123	0.0857385	0.576228							√	0.719252	-0.475431	0.011303		605	904	676	552	870	512		6.36334	6.33456	6.51401	6.39607	5.91208	6.06763		-	1436514	1437263	750		DeoR family transcriptional regulator
KPN_RS06880	KPN_RS06880	KPN_01281								1.12843	0.174321	0.607325								1.06497	0.0908156	0.580423		131	112	106	101	226	123		4.16028	3.32737	3.84677	3.95158	3.96975	4.01459		-	1437335	1437514	180		hypothetical protein
KPN_RS06885	rnb	KPN_01282							√	1.46179	0.547741	0.0173863								0.938761	-0.0911707	0.352502		2224	4402	3807	3368	7187	3573		8.24063	8.6177	9.00669	9.00413	8.95765	8.86935		-	1437673	1439607	1935		exoribonuclease 2
KPN_RS06890	yciW	KPN_01283								1.84641	0.88472	0.433525							√	8.90154	3.15406	0.006817		143	19	92	47	1826	409		4.28627	0.79899	3.64344	2.8561	6.98124	5.74395		-	1439689	1440846	1158		hypothetical protein
KPN_RS06895	KPN_RS06895																																										hypothetical protein
KPN_RS06900	fabI	KPN_01284							√	2.13037	1.0911	0.000192126								0.808749	-0.306236	0.0542543		2032	2963	4168	3977	6295	3928		8.1104	8.04667	9.13737	9.24389	8.76648	9.00599		-	1441037	1441825	789		enoyl-[acyl-carrier-protein] reductase
KPN_RS06905	KPN_RS06905	KPN_01285							√	2.11745	1.08233	0.0130775								0.63933	-0.645367	0.0560966		19	27	45	31	49	27		1.40676	1.29495	2.61985	2.26352	1.77574	1.84759		-	1442024	1442566	543		hypothetical protein
KPN_RS06910	KPN_RS06910	KPN_01286								1.08076	0.112041	0.766436								1.5141	0.598462	0.142481		17	36	19	24	59	44		1.25064	1.70341	1.39746	1.90095	2.0412	2.54196		+	1442814	1444193	1380		cytosine permease
KPN_RS06915	sapF	KPN_01287								0.80043	-0.321153	0.0966086								1.13552	0.183356	0.233164		309	495	268	222	547	326		5.39516	5.46633	5.18084	5.0839	5.24309	5.41717		-	1444238	1445047	810		ABC transporter ATP-binding protein
KPN_RS06920	sapD	KPN_01288								0.960094	-0.0587527	0.754889								1.05631	0.0790293	0.574429		314	589	357	293	671	404		5.41828	5.71694	5.59386	5.48346	5.53762	5.72622		-	1445049	1446041	993		ABC transporter ATP-binding protein
KPN_RS06925	sapC	KPN_01289								1.07429	0.10339	0.62285								0.809598	-0.304722	0.0676081		188	368	230	216	366	204		4.67978	5.03911	4.96068	5.04446	4.66405	4.74218		-	1446041	1446931	891		antimicrobial peptide ABC transporter permease SapC
KPN_RS06930	sapB	KPN_01290								1.1498	0.201386	0.287651								0.952266	-0.0705629	0.630836		239	321	259	235	518	237		5.02524	4.84226	5.13165	5.16582	5.16458	4.95801		-	1446918	1447883	966		antimicrobial peptide ABC transporter permease SapB
KPN_RS06935	sapA	KPN_01291								1.01377	0.0197263	0.91243								1.02108	0.0300928	0.81517		527	995	586	563	1146	690		6.16439	6.47287	6.30805	6.42451	6.3094	6.49772		-	1447880	1449523	1644		peptide ABC transporter substrate-binding protein SapA
KPN_RS06940	KPN_RS06940									0.959034	-0.0603459	0.866815							√	1.81599	0.86076	0.0463342		27	30	25	17	70	51		1.90272	1.44433	1.78448	1.41552	2.28593	2.75273		-	1449857	1450762	906		NAD-dependent dehydratase
KPN_RS06945	KPN_RS06945	KPN_01292								1.20629	0.270576	0.343624								1.50106	0.585978	0.063291		65	74	72	57	228	88		3.15478	2.73276	3.29197	3.13173	3.98243	3.53383		+	1450873	1451715	843		transcriptional regulator
KPN_RS06950	KPN_RS06950	KPN_01293								1.27974	0.355846	0.109323							√	1.52841	0.612029	0.00733892		120	200	166	145	511	248		4.03425	4.16105	4.49144	4.47111	5.14497	5.02333		-	1451682	1454003	2322		AraC family transcriptional regulator
KPN_RS06955	KPN_RS06955	KPN_01294								0.564933	-0.823848	0.201831								1.75331	0.810084	0.252241		10	8	4	3	10	12		0.513678	-0.398949	-0.718016	-0.906406	-0.461304	0.710082		+	1454175	1455344	1170		amidohydrolase
KPN_RS06960	KPN_RS06960	KPN_01295							√	3.2002	1.67816	0.0279332								0.899494	-0.152814	0.667651		3	14	24	14	33	20		-1.07128	0.371569	1.72677	1.14422	1.21247	1.42378		+	1455370	1456761	1392		MFS transporter
KPN_RS06965	pspF	KPN_01296								1.01072	0.0153859	0.93688								1.01483	0.0212417	0.892236		245	450	298	232	592	269		5.06094	5.32897	5.33365	5.14733	5.35705	5.14037		-	1456752	1457726	975		phage shock protein operon transcriptional activator
KPN_RS06970	pspA	KPN_01297							√	0.615647	-0.699825	0.0264822							√	0.745741	-0.423253	0.0191972		404	922	312	279	471	231		5.78136	6.36299	5.39977	5.41294	5.02749	4.92109		+	1457894	1458562	669		phage shock protein PspA
KPN_RS06975	pspB	KPN_01298								0.718141	-0.47766	0.133835								0.934699	-0.0974255	0.663097		72	156	68	53	109	69		3.30127	3.80361	3.21009	3.02771	2.92117	3.18517		+	1458618	1458842	225		phage shock protein B
KPN_RS06980	pspC	KPN_01299								0.653988	-0.612663	0.13858								0.959568	-0.0595428	0.791591		93	259	98	67	153	94		3.66826	4.53318	3.73411	3.36306	3.40847	3.62847		+	1458842	1459201	360		DNA-binding transcriptional activator PspC
KPN_RS06985	pspD	KPN_01300								0.66268	-0.593616	0.227565								0.991671	-0.012067	0.974047		31	99	36	24	74	24		2.09864	3.15021	2.30188	1.90095	2.36555	1.68094		+	1459230	1459448	219		phage shock protein D
KPN_RS06990	ycjX	KPN_01301								1.03886	0.0549946	0.793898								1.03047	0.0433014	0.758597		310	644	381	350	837	377		5.39981	5.84562	5.6876	5.73951	5.85632	5.62656		+	1459551	1460948	1398		hypothetical protein
KPN_RS06995	ycjF	KPN_01302								0.969736	-0.0443359	0.803378								1.05233	0.0735913	0.579713		246	424	255	236	553	271		5.0668	5.24321	5.10924	5.17194	5.25882	5.15103		+	1460945	1462006	1062		hypothetical protein
KPN_RS07000	KPN_RS07000	KPN_01303								1.0195	0.0278585	0.928199							√	2.44561	1.2902	0.0144724		83	84	76	55	405	131		3.50507	2.91447	3.36945	3.08066	4.80994	4.10514		-	1462096	1462950	855		LysR family transcriptional regulator
KPN_RS07005	KPN_RS07005	KPN_01304								1.25916	0.332462	0.388109							√	1.77538	0.828129	0.00981776		26	72	44	44	158	90		1.84928	2.6935	2.58779	2.76197	3.45472	3.56607		+	1463109	1464422	1314		6-phospho-beta-glucosidase
KPN_RS07010	tyrR	KPN_01305								1.13603	0.184002	0.397829								0.938963	-0.0908601	0.392041		869	943	823	772	1543	826		6.8854	6.39547	6.79768	6.87963	6.73837	6.7571		+	1464595	1466136	1542		TyrR family transcriptional regulator
KPN_RS07015	KPN_RS07015	KPN_01306								0.977808	-0.0323771	0.884977								0.795892	-0.329355	0.144108		136	200	118	134	201	114		4.21412	4.16105	4.0008	4.3577	3.80101	3.90543		+	1466238	1467290	1053		AbrB family transcriptional regulator
KPN_RS07020	KPN_RS07020									1.24262	0.313382	0.0833816							√	0.546526	-0.871638	0.0236026		1632	2962	2211	2063	1882	1689		7.79423	8.04619	8.22287	8.29712	7.02481	7.78861		-	1467361	1467863	503		lipid hydroperoxide peroxidase
KPN_RS07025	ycjG	KPN_01308							√	7.98145	2.99665	3.36257e-06							√	0.136775	-2.87013	0.000250763		174	329	1618	1402	326	328		4.56844	4.87772	7.7725	7.74002	4.49732	5.42598		+	1467966	1468931	966		dipeptide epimerase
KPN_RS07030	ycjI	KPN_01309								0.957065	-0.0633106	0.750415							√	1.85829	0.893976	0.00160556		146	206	139	119	510	254		4.31612	4.20359	4.23618	4.18711	5.14215	5.05775		-	1468928	1469635	708		murein peptide amidase A
KPN_RS07035	KPN_RS07035								√	2.63208	1.3962	0.0116717							√	0.34421	-1.53864	0.00599569		11	27	47	29	25	15		0.644923	1.29495	2.68191	2.16888	0.818804	1.02042		+	1469708	1469824	117		hypothetical protein
KPN_RS07040	mppA	KPN_01310								1.02965	0.042156	0.787208								1.06673	0.0931964	0.403065		730	981	717	640	1554	760		6.6341	6.45243	6.59889	6.60929	6.74861	6.63703		+	1469821	1471437	1617		peptide ABC transporter substrate-binding protein
KPN_RS07045	KPN_RS07045	KPN_01311								1.21216	0.277584	0.356847							√	1.6297	0.704608	0.0181868		58	65	66	49	185	110		2.99173	2.54701	3.16734	2.9156	3.68165	3.85413		-	1471605	1471991	387		glyoxalase/bleomycin resistance/dioxygenase family protein
KPN_RS07050	KPN_RS07050	KPN_01312								0.669345	-0.579177	0.163167								1.41979	0.505679	0.0560971		121	100	55	56	155	94		4.04617	3.16464	2.90647	3.10642	3.42715	3.62847		+	1472222	1473055	834		hypothetical protein
KPN_RS07055	KPN_RS07055	KPN_01313								0.994978	-0.00726302	0.975917								1.16911	0.225411	0.275077		97	171	95	107	240	132		3.72869	3.93565	3.68949	4.03443	4.05627	4.11607		-	1473180	1474064	885		LysR family transcriptional regulator
KPN_RS07060	KPN_RS07060									0.769845	-0.37736	0.303657							√	1.72854	0.78955	0.0494536		20	35	19	13	54	34		1.47891	1.66334	1.39746	1.04113	1.91456	2.17475		+	1474237	1475373	1137		alpha/beta hydrolase
KPN_RS07065	KPN_RS07065	KPN_01314								1.90105	0.926795	0.113767								0.811152	-0.301955	0.393754		10	7	13	11	20	11		0.513678	-0.579521	0.866946	0.809801	0.50393	0.589788		+	1475446	1476648	1203		MFS transporter
KPN_RS07070	KPN_RS07070	KPN_01315								0.899408	-0.152952	0.622238							√	1.60252	0.680347	0.0384868		38	49	28	32	101	52		2.38815	2.14294	1.94495	2.30861	2.81171	2.78047		+	1476727	1477596	870		aldo/keto reductase
KPN_RS07075	KPN_RS07075									0.853483	-0.228566	0.793862								0.402709	-1.31219	0.247753		9	3	3	3	6	0		0.369288	-1.67906	-1.08059	-0.906406	-1.15318	-3.93377		-	1477624	1477758	135		glycosyl hydrolase family 2
KPN_RS07080	KPN_RS07080	KPN_01317								1.29172	0.369288	0.365773								0.780926	-0.356742	0.368416		11	17	17	11	25	10		0.644923	0.642871	1.24134	0.809801	0.818804	0.458543		+	1477764	1478072	309		ATP-binding protein
KPN_RS07085	KPN_RS07085	KPN_01318								1.31354	0.393461	0.193791							√	0.632939	-0.659862	0.0388226		27	44	38	33	46	25		1.90272	1.98932	2.37885	2.35233	1.68554	1.73865		-	1478632	1479546	915		LysR family transcriptional regulator
KPN_RS07090	KPN_RS07090	KPN_01319								0.987135	-0.0186813	0.95325								0.944187	-0.0828552	0.794446		21	31	20	19	43	17		1.54763	1.49087	1.46961	1.57164	1.58932	1.19551		+	1479689	1480423	735		3-oxoacyl-ACP reductase
KPN_RS07095	KPN_RS07095	KPN_01320							√	1.66433	0.734938	0.0354745							√	2.09265	1.06533	0.00508227		99	137	196	114	649	351		3.75799	3.61688	4.73044	4.12544	5.48956	5.52361		+	1480640	1482172	1533		phosphohydrolase
KPN_RS07100	KPN_RS07100	KPN_01321							√	1.67642	0.745384	0.0377893								1.22475	0.292491	0.269144		27	46	55	39	128	56		1.90272	2.05275	2.90647	2.59002	3.152	2.8864		-	1482371	1482937	567		protease
KPN_RS07105	KPN_RS07105																																										hypothetical protein
KPN_RS07110	KPN_RS07110	KPN_01322								0.509747	-0.972148	0.113674								0.967348	-0.0478932	0.940132		10	21	4	8	9	9		0.513678	0.939853	-0.718016	0.373702	-0.605694	0.314153		+	1483578	1484069	492		type VI secretion system-associated protein
KPN_RS07115	KPN_RS07115	KPN_01323								0.997816	-0.00315362	0.994323								1.10921	0.149529	0.640009		11	31	17	13	33	20		0.644923	1.49087	1.24134	1.04113	1.21247	1.42378		+	1484112	1485656	1545		hypothetical protein
KPN_RS07120	KPN_RS07120	KPN_01324								0.825557	-0.27656	0.668696								1.31054	0.390163	0.453737		8	28	7	15	28	15		0.208824	1.34648	0.0189495	1.24044	0.979268	1.02042		+	1485669	1487009	1341		type VI secretion system-associated protein
KPN_RS07125	KPN_RS07125	KPN_01325								1.0943	0.130006	0.800462							√	0.383241	-1.38367	0.0428947		4	7	5	4	3	2		-0.708714	-0.579521	-0.428509	-0.543836	-2.04627	-1.61185		+	1487006	1487695	690		membrane protein
KPN_RS07130	KPN_RS07130	KPN_01326								0.687416	-0.540744	0.381225								0.563064	-0.828628	0.223113		14	37	8	20	14	8		0.979342	1.74241	0.199522	1.64379	0.00435943	0.153689		+	1487692	1489398	1707		membrane protein
KPN_RS07135	KPN_RS07135	KPN_01327								0.721683	-0.470564	0.281316								0.584124	-0.775654	0.133838		39	71	45	19	36	19		2.42514	2.67346	2.61985	1.57164	1.3362	1.35163		+	1489403	1489894	492		type VI secretion system effector
KPN_RS07140	KPN_RS07140	KPN_01328								1.01105	0.0158489	0.957937								0.804671	-0.313529	0.282603		25	40	28	22	43	21		1.79379	1.85344	1.94495	1.77809	1.58932	1.49249		+	1490159	1492813	2655		ClpV1 family T6SS ATPase
KPN_RS07145	KPN_RS07145	KPN_01329								1.13807	0.186595	0.660536								0.763758	-0.388813	0.380917		8	14	11	8	13	10		0.208824	0.371569	0.635621	0.373702	-0.0987341	0.458543		+	1492806	1495325	2520		type IV secretion protein Rhs
KPN_RS07150	KPN_RS07150	KPN_01330							√	3.89352	1.96108	0.0117417							√	0.329998	-1.59947	0.00518178		14	7	27	31	21	9		0.979342	-0.579521	1.89342	2.26352	0.572643	0.314153		+	1495318	1496529	1212		hypothetical protein
KPN_RS07155	KPN_RS07155	KPN_01334								0.919069	-0.121755	0.667196							√	0.504072	-0.988299	0.0218983		45	63	36	40	35	25		2.62916	2.50227	2.30188	2.62609	1.29613	1.73865		+	1497730	1499490	1761		membrane protein
KPN_RS07160	KPN_RS07160	KPN_01335																																									hypothetical protein
KPN_RS07165	KPN_RS07165	KPN_01336								0.543382	-0.879962	0.116137								0.918428	-0.122761	0.803934		7	14	4	4	7	5		0.0282515	0.371569	-0.718016	-0.543836	-0.946731	-0.474343		+	1499734	1500501	768		hypothetical protein
KPN_RS07170	KPN_RS07170									0.613755	-0.704264	0.271291							√	2.43284	1.28264	0.0432518		4	10	4	2	16	9		-0.708714	-0.0940945	-0.718016	-1.39183	0.190773	0.314153		+	1501395	1501652	258		Hin recombinase
KPN_RS07180	KPN_RS07180	KPN_01341								0.558693	-0.839871	0.0641234								0.649376	-0.622875	0.141323		23	50	18	12	22	9		1.67595	2.1718	1.32151	0.930096	0.638232	0.314153		+	1503939	1505147	1209		hypothetical protein
KPN_RS07185	KPN_RS07185	KPN_01342								0.816463	-0.292541	0.271094								1.50413	0.588928	0.0515498		66	119	64	50	161	109		3.17664	3.41445	3.12329	2.94445	3.48177	3.84101		+	1505255	1508599	3345		type VI secretion protein VasK
KPN_RS07190	KPN_RS07190	KPN_01343								1.06314	0.0883256	0.771795								1.26146	0.335091	0.367726		28	47	36	25	67	55		1.95425	2.08344	2.30188	1.95866	2.22319	2.86064		+	1508599	1510197	1599		type VI secretion-associated protein
KPN_RS07195	KPN_RS07195	KPN_01344								0.709354	-0.495421	0.213988								1.5158	0.600081	0.170059		20	25	12	12	33	26		1.47891	1.18601	0.755915	0.930096	1.21247	1.79415		+	1510228	1511283	1056		hypothetical protein
KPN_RS07200	KPN_RS07200	KPN_01345																																									hypothetical protein
KPN_RS07205	KPN_RS07205	KPN_01346								0.503346	-0.990377	0.0542608								0.565371	-0.82273	0.205012		12	21	6	6	5	6		0.765217	0.939853	-0.187501	-0.0133208	-1.39419	-0.233334		-	1511844	1512767	924		IS5 family transposase
KPN_RS07210	KPN_RS07210	KPN_01347								1.10928	0.14962	0.597831								1.14089	0.190158	0.564649		37	49	37	36	103	35		2.35018	2.14294	2.34088	2.47606	2.83987	2.21597		+	1512893	1514647	1755		type VI secretion protein ImpG
KPN_RS07215	KPN_RS07215									1.421	0.50691	0.287283								1.26656	0.340917	0.367099		6	15	12	10	33	13		-0.178199	0.467784	0.755915	0.678557	1.21247	0.821113		+	1514611	1515696	1086		type VI secretion protein
KPN_RS07220	KPN_RS07220									1.75425	0.810851	0.309392								0.832543	-0.264404	0.647697		6	3	4	8	9	6		-0.178199	-1.67906	-0.718016	0.373702	-0.605694	-0.233334		+	1515674	1516216	543		type VI secretion system-associated lipoprotein
KPN_RS07225	KPN_RS07225																																										hypothetical protein
KPN_RS07230	KPN_RS07230									0.582692	-0.779195	0.144206								0.722079	-0.469772	0.521231		18	17	9	6	7	12		1.33081	0.642871	0.359986	-0.0133208	-0.946731	0.710082		+	1516344	1516838	495		hypothetical protein
KPN_RS07235	KPN_RS07235	KPN_01350								0.845501	-0.242121	0.1376							√	1.38871	0.473744	0.00535838		851	1241	703	651	1981	1011		6.85522	6.79146	6.57047	6.63386	7.09876	7.04851		-	1516905	1517618	714		oxidoreductase
KPN_RS07240	KPN_RS07240	KPN_01351								0.835798	-0.258773	0.507891							√	1.53254	0.615923	0.0367755		66	56	44	33	126	62		3.17664	2.33377	2.58779	2.35233	3.12937	3.03201		+	1517692	1518285	594		TetR family transcriptional regulator
KPN_RS07245	yghA	KPN_01352							√	2.26777	1.18127	0.0301839								0.63736	-0.649819	0.25026		6	9	16	11	13	15		-0.178199	-0.238484	1.15645	0.809801	-0.0987341	1.02042		-	1518290	1519045	756		3-oxoacyl-ACP reductase
KPN_RS07250	yqhC	KPN_01353							√	2.38011	1.25103	0.00159582								1.03248	0.0461131	0.77538		58	74	128	114	248	146		2.99173	2.73276	4.11768	4.12544	4.10348	4.26098		+	1519204	1520082	879		AraC family transcriptional regulator
KPN_RS07255	KPN_RS07255									0.634087	-0.657248	0.383097								1.38829	0.473304	0.5661		5	5	4	1	5	6		-0.419208	-1.02698	-0.718016	-2.1288	-1.39419	-0.233334		-	1520133	1520339	207		hypothetical protein
KPN_RS07260	KPN_RS07260	KPN_01354								1.23643	0.30618	0.467906								0.629646	-0.667388	0.17588		12	20	20	11	23	8		0.765217	0.87114	1.46961	0.809801	0.700967	0.153689		-	1520365	1521294	930		2'-hydroxyisoflavone reductase
KPN_RS07265	yhjC	KPN_01355								0.793979	-0.332827	0.294394								1.08902	0.123036	0.699738		96	163	65	94	195	79		3.71382	3.86673	3.14548	3.84848	3.7574	3.37911		+	1521433	1522338	906		LysR family transcriptional regulator
KPN_RS07270	KPN_RS07270	KPN_01356								1.16266	0.217428	0.389406							√	0.682532	-0.551031	0.0342567		72	134	103	78	123	71		3.30127	3.58505	3.80555	3.58086	3.09475	3.2261		-	1522358	1523281	924		LysR family transcriptional regulator
KPN_RS07275	KPN_RS07275	KPN_01357								1.51815	0.602314	0.144142							√	1.80748	0.853983	0.0374214		12	17	16	18	70	30		0.765217	0.642871	1.15645	1.49569	2.28593	1.99696		+	1523372	1524238	867		MBL fold metallo-hydrolase
KPN_RS07280	KPN_RS07280	KPN_01358								1.35298	0.436139	0.266408								1.21436	0.280193	0.403513		23	29	23	32	65	39		1.67595	1.39623	1.66665	2.30861	2.1798	2.37001		+	1524231	1525142	912		hypothetical protein
KPN_RS07285	KPN_RS07285	KPN_01359								0.736756	-0.440742	0.102011								0.65596	-0.608321	0.0757181		99	181	77	78	124	43		3.75799	4.01741	3.38818	3.58086	3.10638	2.50917		-	1525199	1525747	549		TetR family transcriptional regulator
KPN_RS07290	KPN_RS07290	KPN_01360								1.16389	0.218949	0.39922								1.27099	0.345953	0.0718487		73	150	103	90	254	135		3.32103	3.74721	3.80555	3.78609	4.1379	4.14837		+	1525836	1526870	1035		NADPH:quinone reductase
KPN_RS07295	KPN_RS07295	KPN_01361							√	0.197274	-2.34173	0.00922237								2.13908	1.09699	0.115473		8	17	1	2	8	4		0.208824	0.642871	-2.30298	-1.39183	-0.766159	-0.763849		-	1526915	1528090	1176		diaminopimelate aminotransferase
KPN_RS07300	KPN_RS07300	KPN_01362								0.686544	-0.542576	0.180463								0.792182	-0.336097	0.380021		22	28	12	14	23	10		1.61321	1.34648	0.755915	1.14422	0.700967	0.458543		+	1528311	1529117	807		methionine-binding protein
KPN_RS07305	KPN_RS07305	KPN_01363							√	0.428319	-1.22324	0.0165006								0.771399	-0.374451	0.221546		41	103	24	20	36	18		2.4964	3.20708	1.72677	1.64379	1.3362	1.27568		+	1529126	1530139	1014		methionine ABC transporter ATP-binding protein
KPN_RS07310	KPN_RS07310	KPN_01364							√	0.405625	-1.30178	0.0266389								0.670745	-0.576165	0.193916		17	43	9	8	11	7		1.25064	1.95653	0.359986	0.373702	-0.33006	-0.0268836		+	1530132	1530800	669		ABC transporter permease
KPN_RS07315	KPN_RS07315	KPN_01365								1.2354	0.304975	0.428557							√	0.512293	-0.964958	0.0191545		21	57	36	33	41	16		1.54763	2.35908	2.30188	2.35233	1.52142	1.11062		-	1530829	1532028	1200		aromatic amino acid aminotransferase
KPN_RS07320	KPN_RS07320	KPN_01366								0.946718	-0.0789937	0.829416							√	0.235386	-2.0869	0.0263932		15	27	14	16	4	8		1.07556	1.29495	0.97004	1.33063	-1.6837	0.153689		-	1532067	1532681	615		membrane protein
KPN_RS07325	KPN_RS07325	KPN_01367								1.26633	0.340657	0.232106								0.807966	-0.307633	0.215747		35	56	49	39	76	37		2.27111	2.33377	2.74142	2.59002	2.40377	2.29504		-	1532933	1533412	480		AsnC family transcriptional regulator
KPN_RS07330	KPN_RS07330	KPN_01368								0.582111	-0.780634	0.236147								1.37104	0.455268	0.512187		14	18	4	12	17	14		0.979342	0.723041	-0.718016	0.930096	0.275661	0.924207		+	1533747	1535126	1380		aromatic amino acid transporter AroP
KPN_RS07335	KPN_RS07335	KPN_01369								0.917269	-0.124584	0.61754							√	0.357336	-1.48465	0.00625232		132	154	114	88	59	56		4.17121	3.78505	3.95126	3.75385	2.0412	2.8864		+	1535377	1536123	747		hypothetical protein
KPN_RS07340	KPN_RS07340	KPN_01370							√	3.1088	1.63636	0.000445715							√	1.36014	0.443756	0.0126353		228	234	620	486	1584	801		4.95741	4.38703	6.38935	6.21254	6.77619	6.71278		-	1536236	1536430	195		hypothetical protein
KPN_RS07345	KPN_RS07345	KPN_01371								1.28396	0.360603	0.135104							√	9.41641	3.23518	2.25204e-05		422	605	635	399	9213	5623		5.84417	5.75557	6.42381	5.92829	9.31591	9.52348		-	1536667	1537785	1119		oxidoreductase
KPN_RS07350	KPN_RS07350	KPN_01372								1.24534	0.316539	0.251586							√	5.4579	2.44835	0.000113734		174	200	219	144	1845	1191		4.56844	4.16105	4.89014	4.46117	6.99617	7.28479		-	1537748	1538491	744		DeoR family transcriptional regulator
KPN_RS07355	zntB (ydaN)	KPN_01373								1.20956	0.274487	0.230681								0.853221	-0.229008	0.163991		317	373	312	331	573	296		5.43197	5.05855	5.39977	5.6591	5.31003	5.27811		+	1538771	1539754	984		zinc transporter ZntB
KPN_RS07360	dbpA	KPN_01374								0.744572	-0.425517	0.136641								0.658266	-0.603258	0.0577413		249	570	225	219	254	206		5.08426	5.66967	4.92904	5.06432	4.1379	4.75622		+	1540280	1541653	1374		ATP-dependent RNA helicase
KPN_RS07365	ydaO	KPN_01375								0.647674	-0.62666	0.0638185							√	0.537191	-0.896494	0.00083999		971	2539	816	783	844	503		7.04543	7.82392	6.78537	6.90003	5.86833	6.04207		-	1541699	1542634	936		tRNA 2-thiocytidine(32) synthetase TtcA
KPN_RS07370	KPN_RS07370	KPN_01376								0.959249	-0.0600229	0.850016								1.05782	0.0810946	0.837034		57	114	53	71	108	98		2.96685	3.35279	2.85353	3.44611	2.90793	3.68828		-	1542683	1543921	1239		integrase
KPN_RS07375	KPN_RS07375	KPN_01377							√	6.52753	2.70654	0.0278742							√	4.75195	2.24852	0.0206401		0	0	1	4	27	11		-3.87864	-4.48641	-2.30298	-0.543836	0.927738	0.589788		-	1543922	1544134	213		hypothetical protein
KPN_RS07380	KPN_RS07380	KPN_01378							√	5.4357	2.44247	0.0494941							√	3.0938	1.62938	0.00933528		2	0	4	4	28	15		-1.55671	-4.48641	-0.718016	-0.543836	0.979268	1.02042		-	1544199	1544438	240		hypothetical protein
KPN_RS07385	KPN_RS07385	KPN_01379								2.18785	1.12952	0.153749								3.11762	1.64044	0.0533544		1	1	2	2	21	5		-2.29368	-2.90145	-1.56601	-1.39183	0.572643	-0.474343		-	1544446	1544754	309		hypothetical protein
KPN_RS07390	KPN_RS07390	KPN_01380								2.23375	1.15947	0.108926								2.19315	1.13301	0.0794442		4	8	7	16	56	21		-0.708714	-0.398949	0.0189495	1.33063	1.96656	1.49249		-	1544751	1545362	612		hypothetical protein
KPN_RS07395	KPN_RS07395									2.31569	1.21144	0.186103							√	2.81749	1.49441	0.00735357		8	2	7	7	44	22		0.208824	-2.16448	0.0189495	0.19313	1.62211	1.55808		-	1545355	1545707	353		hypothetical protein
KPN_RS07400	KPN_RS07400	KPN_01382								1.55336	0.635394	0.0805952							√	3.71933	1.89504	0.000898489		36	38	45	43	306	212		2.31119	1.78037	2.61985	2.72918	4.40612	4.79754		-	1545742	1546743	1002		enterohemolysin
KPN_RS07405	KPN_RS07405	KPN_01383								1.574	0.654437	0.124917							√	3.53401	1.82131	9.49551e-05		86	65	99	79	660	340		3.55599	2.54701	3.74868	3.59912	5.51379	5.47774		-	1546756	1549872	3117		exodeoxyribonuclease
KPN_RS07410	KPN_RS07410									1.14429	0.194447	0.654533							√	3.64519	1.86599	0.00110443		19	17	18	13	117	65		1.40676	0.642871	1.32151	1.04113	3.0229	3.09965		-	1550010	1550165	156		DNA breaking-rejoining protein
KPN_RS07415	KPN_RS07415									0.866399	-0.206897	0.706001							√	4.29256	2.10184	0.00558563		18	15	8	14	110	42		1.33081	0.467784	0.199522	1.14422	2.93428	2.47562		-	1550178	1550366	189		DUF1482 domain-containing protein
KPN_RS07420	KPN_RS07420	KPN_01385								1.38421	0.469065	0.12865							√	2.80478	1.48789	0.000655745		29	51	46	38	242	133		2.004	2.20009	2.65122	2.55303	4.06822	4.12692		-	1550662	1550970	309		hypothetical protein
KPN_RS07425	KPN_RS07425																																										hypothetical protein
KPN_RS07430	KPN_RS07430	KPN_01387								0.787966	-0.343794	0.0661396							√	1.22691	0.295035	0.0351692		1543	2732	1408	1133	3147	1741		7.71335	7.92959	7.572	7.43281	7.76637	7.83234		-	1551714	1552598	885		serine dehydrogenasease
KPN_RS07435	KPN_RS07435									1.05668	0.0795385	0.596477								0.994879	-0.00740703	0.951923		763	1107	778	735	1468	885		6.69785	6.62668	6.71661	6.80882	6.66651	6.85657		-	1552773	1553240	468		transcriptional regulator
KPN_RS07440	KPN_RS07440									1.63109	0.705834	0.292439							√	2.21588	1.14788	0.0136227		17	8	17	11	63	36		1.25064	-0.398949	1.24134	0.809801	2.13506	2.25605		+	1553254	1553472	219		Rha family transcriptional regulator
KPN_RS07445	KPN_RS07445	KPN_01388								1.34996	0.432917	0.213274							√	2.71945	1.44332	0.00468148		28	31	33	28	153	111		1.95425	1.49087	2.17815	2.11913	3.40847	3.86713		+	1553475	1554011	537		hypothetical protein
KPN_RS07450	KPN_RS07450	KPN_01389								1.3952	0.480467	0.160402							√	2.55626	1.35403	0.00122969		60	63	79	54	339	194		3.04022	2.50227	3.42494	3.05442	4.55365	4.66985		+	1554141	1554935	795		hypothetical protein
KPN_RS07455	KPN_RS07455	KPN_01390								1.12161	0.165569	0.663664							√	3.22414	1.68891	0.000458419		54	46	49	36	288	148		2.88955	2.05275	2.74142	2.47606	4.31881	4.28054		+	1555001	1555840	840		hypothetical protein
KPN_RS07460	KPN_RS07460	KPN_01391								1.74289	0.801479	0.128615							√	3.05099	1.60928	0.00315085		25	20	40	21	194	95		1.79379	0.87114	2.45191	1.7125	3.75	3.64365		+	1555843	1556592	750		DNA replication protein DnaC
KPN_RS07465	KPN_RS07465									1.92357	0.943785	0.181005							√	2.3198	1.214	0.0118094		16	7	18	12	68	43		1.16575	-0.579521	1.32151	0.930096	2.24441	2.50917		+	1556600	1556968	369		hypothetical protein
KPN_RS07470	KPN_RS07470	KPN_01392								2.84407	1.50796	0.0509424							√	2.3832	1.2529	0.0164053		9	4	15	11	58	42		0.369288	-1.31649	1.06626	0.809801	2.01674	2.47562		+	1556965	1557165	201		hypothetical protein
KPN_RS07475	KPN_RS07475	KPN_01393								1.67244	0.74195	0.146509							√	2.10211	1.07184	0.0193266		15	12	20	14	68	46		1.07556	0.157444	1.46961	1.14422	2.24441	2.60538		+	1557162	1557413	252		hypothetical protein
KPN_RS07480	KPN_RS07480	KPN_01394							√	3.08123	1.62351	0.0195034							√	2.59519	1.37584	0.00911115		5	4	11	11	56	37		-0.419208	-1.31649	0.635621	0.809801	1.96656	2.29504		+	1557422	1557679	258		hypothetical protein
KPN_RS07485	KPN_RS07485	KPN_01395							√	1.80318	0.850545	0.0358247							√	1.91939	0.940648	0.0145621		43	70	104	57	309	166		2.5643	2.65314	3.81942	3.13173	4.42017	4.4456		+	1557676	1559535	1860		DNA methyltransferase
KPN_RS07490	KPN_RS07490	KPN_01396							√	36.9677	5.20819	3.63647e-05							√	0.0948741	-3.39784	3.36273e-06		48	22	977	806	173	93		2.72127	1.00544	7.04501	6.94177	3.58517	3.61312		+	1559689	1560132	444		N-acetyltransferase
KPN_RS07495	KPN_RS07495	KPN_01398								0.947223	-0.0782246	0.772278							√	1.51576	0.600044	0.0400755		55	79	58	40	157	78		2.91578	2.82647	2.98242	2.62609	3.44559	3.36085		+	1560612	1560845	234		hypothetical protein
KPN_RS07500	KPN_RS07500	KPN_01399								0.635302	-0.654486	0.0714668							√	3.20807	1.6817	0.00164873		39	54	21	24	143	87		2.42514	2.28177	1.53832	1.90095	3.31129	3.51744		+	1560881	1561477	597		hypothetical protein
KPN_RS07505	KPN_RS07505									1.51393	0.598299	0.343434								1.65056	0.72296	0.196841		3	5	7	3	16	10		-1.07128	-1.02698	0.0189495	-0.906406	0.190773	0.458543		+	1561477	1561683	207		hypothetical protein
KPN_RS07510	KPN_RS07510									1.02679	0.0381384	0.974207							√	6.9375	2.79442	0.0016531		8	1	2	2	36	18		0.208824	-2.90145	-1.56601	-1.39183	1.3362	1.27568		+	1561686	1561982	297		phage protein
KPN_RS07515	KPN_RS07515	KPN_01400								1.10153	0.139511	0.887867							√	4.7908	2.26027	0.0453194		10	3	8	2	33	41		0.513678	-1.67906	0.199522	-1.39183	1.21247	2.44127		+	1561979	1562323	345		hypothetical protein
KPN_RS07520	KPN_RS07520	KPN_01401								1.2369	0.306723	0.386128							√	3.19641	1.67645	0.00253682		16	24	22	16	117	77		1.16575	1.1283	1.60391	1.33063	3.0229	3.34235		+	1562454	1563251	798		molecular chaperone
KPN_RS07525	KPN_RS07525	KPN_01402								0.860462	-0.216817	0.428392								0.827205	-0.273683	0.275691		114	126	80	78	121	85		3.96056	3.49658	3.44298	3.58086	3.07119	3.48408		-	1563626	1564012	387		hypothetical protein
KPN_RS07530	KPN_RS07530	KPN_01403							√	7.38778	2.88514	0.0385665							√	3.79497	1.92409	0.0245367		1	0	9	2	39	20		-2.29368	-4.48641	0.359986	-1.39183	1.45016	1.42378		+	1564704	1565099	396		membrane protein
KPN_RS07535	KPN_RS07535	KPN_01404								5.49708	2.45866	0.0806958							√	3.54039	1.82391	0.0304712		3	0	3	7	30	26		-1.07128	-4.48641	-1.08059	0.19313	1.07712	1.79415		+	1565086	1565367	282		membrane protein
KPN_RS07540	KPN_RS07540	KPN_01405							√	10.4408	3.38416	0.0378491							√	1.66055	0.731661	0.0497747		9	0	15	13	48	27		0.369288	-4.48641	1.06626	1.04113	1.74629	1.84759		+	1565367	1565993	627		endolysin
KPN_RS07545	KPN_RS07545	KPN_01407								1.04	0.0565767	0.861383								1.30659	0.385802	0.16164		66	70	67	43	141	83		3.17664	2.65314	3.18887	2.72918	3.29104	3.44993		-	1566199	1566381	183		hypothetical protein
KPN_RS07555	KPN_RS07555	KPN_01408								2.07863	1.05564	0.0561782							√	2.64776	1.40477	0.023441		11	10	21	13	77	67		0.644923	-0.0940945	1.53832	1.04113	2.4225	3.14304		+	1567215	1567733	519		Rha family transcriptional regulator
KPN_RS07560	KPN_RS07560	KPN_01409								1.04202	0.0593838	0.744871							√	1.4064	0.492011	0.0416547		196	279	202	177	498	336		4.73975	4.64029	4.77384	4.75791	5.10783	5.46069		-	1567798	1568175	378		hypothetical protein
KPN_RS07565	KPN_RS07565	KPN_01411								0.721775	-0.470379	0.170282								1.34299	0.425453	0.0974331		172	161	102	81	230	156		4.55181	3.84898	3.79154	3.63497	3.995	4.35624		-	1569160	1569654	495		hypothetical protein
KPN_RS07570	KPN_RS07570	KPN_01412								1.46053	0.546489	0.316133							√	2.26719	1.18091	0.0328539		7	9	13	6	43	24		0.0282515	-0.238484	0.866946	-0.0133208	1.58932	1.68094		+	1569749	1570753	1005		terminase small subunit
KPN_RS07575	KPN_RS07575	KPN_01413								1.86154	0.896496	0.159109							√	2.41351	1.27113	0.035558		5	6	6	11	39	25		-0.419208	-0.785972	-0.187501	0.809801	1.45016	1.73865		+	1570731	1572035	1305		terminase
KPN_RS07580	KPN_RS07580	KPN_01414								1.10431	0.143144	0.762682							√	2.33737	1.22488	0.02445		28	27	34	15	104	68		1.95425	1.29495	2.22058	1.24044	2.85374	3.16426		+	1572040	1573464	1425		DNA-binding protein
KPN_RS07585	KPN_RS07585	KPN_01415								1.44937	0.53543	0.191439								1.63336	0.707841	0.0502296		20	22	21	26	81	41		1.47891	1.00544	1.53832	2.01416	2.49511	2.44127		+	1573448	1574560	1113		phage Mu F like family protein
KPN_RS07590	KPN_RS07590	KPN_01416							√	2.95115	1.56128	0.0308316							√	2.79504	1.48287	0.0183191		6	4	14	9	57	47		-0.178199	-1.31649	0.97004	0.534167	1.99187	2.63608		+	1574667	1575431	765		hypothetical protein
KPN_RS07595	KPN_RS07595								√	2.56521	1.35908	0.0120674							√	1.70103	0.766412	0.0333288		11	12	22	24	86	40		0.644923	0.157444	1.60391	1.90095	2.58101	2.40608		+	1575519	1576654	1136		P22 coat - protein 5 family protein
KPN_RS07600	KPN_RS07600	KPN_01419								1.71267	0.776247	0.461472								1.25948	0.332834	0.721384		2	2	1	7	8	4		-1.55671	-2.16448	-2.30298	0.19313	-0.766159	-0.763849		+	1576695	1576907	213		hypothetical protein
KPN_RS07605	KPN_RS07605	KPN_01420								1.59024	0.669243	0.53316							√	4.64484	2.21563	0.0198297		4	1	5	1	25	17		-0.708714	-2.90145	-0.428509	-2.1288	0.818804	1.19551		+	1576911	1577321	411		hypothetical protein
KPN_RS07610	KPN_RS07610	KPN_01421																																									hypothetical protein
KPN_RS07615	KPN_RS07615	KPN_01422								1.75186	0.808889	0.368022								1.69811	0.763933	0.242488		7	3	11	3	23	11		0.0282515	-1.67906	0.635621	-0.906406	0.700967	0.589788		+	1577591	1577974	384		hypothetical protein
KPN_RS07620	KPN_RS07620	KPN_01423								1.56041	0.641924	0.219959								2.13058	1.09124	0.0504279		5	8	10	6	42	15		-0.419208	-0.398949	0.504376	-0.0133208	1.55577	1.02042		+	1577976	1578527	552		hypothetical protein
KPN_RS07625	KPN_RS07625	KPN_01424																																									electron transfer flavoprotein subunit beta
KPN_RS07630	KPN_RS07630	KPN_01425								1.93691	0.953756	0.180093							√	1.98407	0.98846	0.0424584		12	6	10	15	54	25		0.765217	-0.785972	0.504376	1.24044	1.91456	1.73865		+	1578940	1579872	933		hypothetical protein
KPN_RS07635	KPN_RS07635	KPN_01426								1.62512	0.700545	0.0911846								0.891597	-0.165536	0.580875		18	19	25	21	39	26		1.33081	0.79899	1.78448	1.7125	1.45016	1.79415		+	1579912	1580394	483		hypothetical protein
KPN_RS07640	KPN_RS07640									0.870686	-0.199775	0.700334								1.01964	0.0280669	0.951929		5	9	4	5	10	5		-0.419208	-0.238484	-0.718016	-0.254329	-0.461304	-0.474343		+	1580532	1580729	198		hypothetical protein
KPN_RS07645	KPN_RS07645								√	0.692314	-0.530503	0.0417832							√	2.37144	1.24577	0.000615234		274	330	166	155	738	456		5.22202	4.88209	4.49144	4.56701	5.67483	5.9007		+	1580796	1581479	684		hypothetical protein
KPN_RS07650	KPN_RS07650	KPN_01427							√	0.623951	-0.680494	0.0443369							√	2.16239	1.11263	0.00203493		68	140	51	45	221	111		3.21939	3.64801	2.79856	2.79403	3.93754	3.86713		+	1581588	1581956	369		zinc ribbon domain-containing protein
KPN_RS07655	KPN_RS07655	KPN_01428								1.00303	0.00435761	0.99058							√	1.68814	0.755438	0.0472529		39	36	32	25	89	64		2.42514	1.70341	2.13443	1.95866	2.63019	3.07745		+	1582029	1585142	3114		tail protein
KPN_RS07660	KPN_RS07660	KPN_01429								1.16677	0.222526	0.611317							√	1.78831	0.838597	0.0365225		57	48	63	33	164	98		2.96685	2.1135	3.10074	2.35233	3.50832	3.68828		+	1585226	1585561	336		hypothetical protein
KPN_RS07665	KPN_RS07665	KPN_01430								0.839724	-0.252012	0.73162								2.06253	1.04441	0.0860505		2	9	4	2	13	8		-1.55671	-0.238484	-0.718016	-1.39183	-0.0987341	0.153689		+	1585877	1586350	474		hypothetical protein
KPN_RS07670	KPN_RS07670	KPN_01431								0.518438	-0.947758	0.133311								1.17404	0.231478	0.721189		10	19	9	3	11	10		0.513678	0.79899	0.359986	-0.906406	-0.33006	0.458543		+	1586337	1586819	483		ArsR family transcriptional regulator
KPN_RS07675	KPN_RS07675								√	3.3107	1.72713	0.0279529								0.590401	-0.760234	0.143387		1	4	7	6	7	5		-2.29368	-1.31649	0.0189495	-0.0133208	-0.946731	-0.474343		+	1586829	1587209	381		hypothetical protein
KPN_RS07680	KPN_RS07680	KPN_01432								1.16931	0.225659	0.371898								1.17876	0.237272	0.247757		52	89	68	57	158	77		2.83561	2.9974	3.21009	3.13173	3.45472	3.34235		+	1587206	1590292	3087		kinase
KPN_RS07685	KPN_RS07685									0.982263	-0.0258189	0.974759								1.40434	0.489893	0.566985		1	5	3	1	4	6		-2.29368	-1.02698	-1.08059	-2.1288	-1.6837	-0.233334		+	1590369	1590728	360		hypothetical protein
KPN_RS07690	KPN_RS07690	KPN_01434								1.24165	0.312254	0.257497								1.3697	0.453864	0.170781		39	60	52	42	115	89		2.42514	2.43245	2.8263	2.69563	2.99813	3.55004		+	1593005	1593862	858		hypothetical protein
KPN_RS07695	KPN_RS07695	KPN_01435								1.16343	0.218379	0.605236								1.15995	0.21406	0.676542		17	21	23	12	32	32		1.25064	0.939853	1.66665	0.930096	1.16875	2.08859		+	1593924	1594097	174		hypothetical protein
KPN_RS07700	KPN_RS07700	KPN_01436								1.20482	0.268819	0.58878								0.646787	-0.628637	0.339236		5	7	6	5	11	2		-0.419208	-0.579521	-0.187501	-0.254329	-0.33006	-1.61185		+	1594229	1594462	234		DNA-invertase
KPN_RS07710	umuD	KPN_01438								0.740598	-0.433237	0.147072							√	2.50268	1.32348	0.00181626		76	134	72	47	315	155		3.37875	3.58505	3.29197	2.8561	4.44787	4.347		+	1595512	1595931	420		DNA polymerase V
KPN_RS07715	umuC	KPN_01439								1.04892	0.0689071	0.783277							√	2.02782	1.01993	0.0045301		102	136	116	78	429	196		3.80084	3.60635	3.97625	3.58086	4.89289	4.68461		+	1595933	1597198	1266		DNA polymerase V subunit UmuC
KPN_RS07720	KPN_RS07720	KPN_01440								1.29893	0.377324	0.0621417							√	1.33052	0.411994	0.0276697		396	578	558	418	1287	739		5.75254	5.68976	6.23747	5.99532	6.47674	6.59663		-	1597377	1598762	1386		hypothetical protein
KPN_RS07725	KPN_RS07725	KPN_01441								1.10212	0.140275	0.460805								1.01369	0.0196221	0.921032		320	431	366	274	750	303		5.44554	5.2668	5.62973	5.3869	5.69809	5.31178		-	1598767	1599264	498		membrane protein
KPN_RS07730	KPN_RS07730	KPN_01442								1.13056	0.177032	0.287885								1.16059	0.214862	0.125136		1044	1427	1210	951	2712	1297		7.14996	6.99286	7.35345	7.1803	7.55179	7.40774		-	1599453	1600109	657		hypothetical protein
KPN_RS07735	KPN_RS07735	KPN_01443								1.05135	0.0722479	0.82989								0.927508	-0.108568	0.695578		22	47	31	23	55	25		1.61321	2.08344	2.08934	1.84083	1.94079	1.73865		-	1600280	1600957	678		DUF159 family protein
KPN_RS07740	ynaF	KPN_01444								1.06755	0.0942998	0.619576								0.996428	-0.00516279	0.981333		354	491	407	292	818	317		5.591	5.45464	5.78272	5.47853	5.82322	5.37684		-	1601591	1602025	435		universal stress protein F
KPN_RS07745	KPN_RS07745									0.996808	-0.00461233	0.98547								0.917299	-0.124536	0.534458		79	95	71	62	133	62		3.43424	3.09102	3.27193	3.25202	3.20707	3.03201		-	1602107	1602319	213		KTSC domain-containing protein
KPN_RS07750	ompN	KPN_01445							√	4.69871	2.23227	0.000219782							√	0.127319	-2.97348	7.27484e-05		40	41	149	144	35	23		2.46121	1.88863	4.33606	4.46117	1.29613	1.62081		-	1602463	1603617	1155		phosphoporin PhoE
KPN_RS07755	ydbK	KPN_01446							√	47.9781	5.5843	4.17479e-07							√	0.015126	-6.04682	6.56187e-06		368	348	13926	12413	536	150		5.64688	4.9586	10.8776	10.8859	5.21381	4.29985		-	1603974	1607501	3528		pyruvate:ferredoxin (flavodoxin) oxidoreductase
KPN_RS07760	KPN_RS07760									1.68392	0.751824	0.305715								0.878479	-0.18692	0.712489		1	5	4	3	6	4		-2.29368	-1.02698	-0.718016	-0.906406	-1.15318	-0.763849		+	1607637	1607852	216		hypothetical protein
KPN_RS07765	KPN_RS07765	KPN_01447							√	1.4908	0.576083	0.0250157							√	0.527647	-0.922356	0.010339		114	199	183	170	225	81		3.96056	4.15383	4.6317	4.69987	3.96336	3.41495		+	1607864	1608127	264		hypothetical protein
KPN_RS07770	hslJ	KPN_01448							√	28.7492	4.84545	1.93782e-07							√	0.0267024	-5.22689	1.20346e-06		104	182	3286	2952	153	108		3.82872	4.02534	8.7944	8.81396	3.40847	3.82778		-	1608173	1608613	441		heat-inducible protein
KPN_RS07775	ldhA	KPN_01449								1.15385	0.20646	0.337489							√	1.96728	0.976203	0.000146848		2673	2866	2691	2270	10058	5350		8.50587	7.99866	8.50625	8.43503	9.44251	9.45168		-	1608736	1609725	990		lactate dehydrogenase
KPN_RS07780	KPN_RS07780	KPN_01450								0.887265	-0.172562	0.403898							√	0.604843	-0.725368	0.00902956		183	309	162	169	217	102		4.641	4.78738	4.45635	4.69138	3.91125	3.74571		-	1609873	1610373	501		alkaline phosphatase
KPN_RS07785	ydbH	KPN_01451								0.917482	-0.124248	0.515475							√	0.7072	-0.499809	0.028064		817	1580	811	820	1073	719		6.79644	7.13975	6.77651	6.9666	6.21448	6.55708		+	1610580	1613219	2640		hypothetical protein
KPN_RS07790	ynbE	KPN_01452								0.824262	-0.278826	0.238054								0.745279	-0.424147	0.0653588		100	175	89	82	126	75		3.77241	3.96892	3.59587	3.65256	3.12937	3.30463		+	1613216	1613401	186		YnbE family lipoprotein
KPN_RS07795	ydbL	KPN_01453								0.994297	-0.0082515	0.981688							√	0.657668	-0.604569	0.0428495		72	201	91	102	142	61		3.30127	4.16822	3.62776	3.96572	3.3012	3.00874		+	1613409	1613732	324		hypothetical protein
KPN_RS07800	feaR	KPN_01454								1.90369	0.928795	0.0534494								0.627068	-0.673307	0.14391		9	22	21	23	23	21		0.369288	1.00544	1.53832	1.84083	0.700967	1.49249		-	1613733	1614635	903		transcriptional regulator FeaR
KPN_RS07805	feaB	KPN_01455							√	20.1501	4.33271	4.04696e-06							√	0.137841	-2.85892	0.00010228		18	25	379	301	114	39		1.33081	1.18601	5.68002	5.52225	2.98558	2.37001		+	1614871	1616370	1500		aldehyde dehydrogenase
KPN_RS07810	KPN_RS07810	KPN_01456							√	1.69495	0.761242	0.0162132								1.19875	0.261527	0.249848		76	96	126	99	309	127		3.37875	3.10605	4.09505	3.92286	4.42017	4.06058		+	1616495	1617385	891		2-dehydropantoate 2-reductase
KPN_RS07815	KPN_RS07815	KPN_01457								0.853114	-0.22919	0.766249								1.06203	0.0868269	0.829252		5	32	8	11	21	11		-0.419208	1.53596	0.199522	0.809801	0.572643	0.589788		-	1617403	1618134	732		hypothetical protein
KPN_RS07820	KPN_RS07820	KPN_01458								1.90036	0.926276	0.0544537								0.704572	-0.505182	0.253825		9	24	24	22	43	12		0.369288	1.1283	1.72677	1.77809	1.58932	0.710082		-	1618140	1618970	831		flagellar motor switch protein FliY
KPN_RS07825	KPN_RS07825	KPN_01459								2.20376	1.13997	0.250841								1.40842	0.494077	0.433271		7	2	4	10	22	8		0.0282515	-2.16448	-0.718016	0.678557	0.638232	0.153689		-	1618994	1619866	873		restriction endonuclease subunit S
KPN_RS07830	KPN_RS07830	KPN_01460								0.422235	-1.24388	0.0546031							√	2.43284	1.28264	0.0432518		8	12	4	2	16	9		0.208824	0.157444	-0.718016	-1.39183	0.190773	0.314153		-	1619893	1621413	1521		amino acid ABC transporter permease/ATP-binding protein
KPN_RS07835	KPN_RS07835	KPN_01461								0.707009	-0.5002	0.441622							√	3.26321	1.70629	0.010971		3	10	3	3	22	13		-1.07128	-0.0940945	-1.08059	-0.906406	0.638232	0.821113		+	1621902	1622816	915		LysR family transcriptional regulator
KPN_RS07840	KPN_RS07840	KPN_01462								0.854543	-0.226776	0.636898								1.29542	0.373417	0.301769		10	30	13	11	36	15		0.513678	1.44433	0.866946	0.809801	1.3362	1.02042		+	1622986	1624245	1260		FAD-dependent oxidoreductase
KPN_RS07845	KPN_RS07845	KPN_01463								1.30614	0.385311	0.518921								1.17297	0.230171	0.667879		6	5	7	4	17	5		-0.178199	-1.02698	0.0189495	-0.543836	0.275661	-0.474343		+	1624270	1624704	435		enamine deaminase RidA
KPN_RS07850	KPN_RS07850									1.56958	0.650377	0.402534								1.8441	0.88292	0.320141		1	4	2	4	19	3		-2.29368	-1.31649	-1.56601	-0.543836	0.431781	-1.12642		+	1624701	1625375	675		hypothetical protein
KPN_RS07855	KPN_RS07855	KPN_01464								2.44114	1.28755	0.0520177								1.01579	0.0225992	0.957667		2	4	7	5	14	6		-1.55671	-1.31649	0.0189495	-0.254329	0.00435943	-0.233334		+	1625368	1626525	1158		acetylornithine deacetylase
KPN_RS07860	KPN_RS07860	KPN_01465								1.0373	0.052838	0.913669								1.60848	0.685698	0.156663		9	9	8	6	21	16		0.369288	-0.238484	0.199522	-0.0133208	0.572643	1.11062		+	1626550	1627368	819		phytanoyl-CoA dioxygenase
KPN_RS07865	KPN_RS07865	KPN_01466								1.02025	0.028921	0.893197							√	0.49599	-1.01162	0.00903205		96	160	101	97	117	43		3.71382	3.84002	3.77739	3.89357	3.0229	2.50917		+	1627424	1628374	951		alcohol dehydrogenase
KPN_RS07870	tynA	KPN_01467								1.01923	0.0274749	0.954851								0.917703	-0.123901	0.72747		20	15	14	12	28	11		1.47891	0.467784	0.97004	0.930096	0.979268	0.589788		-	1628377	1630644	2268		tyramine oxidase
KPN_RS07875	paaZ	KPN_01468								2.04855	1.03461	0.0751996								1.10863	0.148784	0.736224		5	6	8	10	18	14		-0.419208	-0.785972	0.199522	0.678557	0.355832	0.924207		-	1631108	1633165	2058		bifunctional aldehyde dehydrogenase/enoyl-CoA hydratase
KPN_RS07880	paaA	KPN_01469																																									phenylacetate-CoA oxygenase subunit PaaA
KPN_RS07885	paaB	KPN_01470																																									phenylacetate-CoA oxygenase subunit PaaB
KPN_RS07890	paaC	KPN_01471								1.73519	0.795098	0.211191								1.07723	0.10733	0.864785		2	3	4	3	6	7		-1.55671	-1.67906	-0.718016	-0.906406	-1.15318	-0.0268836		+	1634688	1635443	756		phenylacetate-CoA oxygenase subunit PaaI
KPN_RS07895	paaD	KPN_01472																																									phenylacetate-CoA oxygenase subunit PaaJ
KPN_RS07900	paaE	KPN_01473								1.3058	0.384932	0.634671								1.40361	0.489143	0.403479		2	11	9	3	16	9		-1.55671	0.03715	0.359986	-0.906406	0.190773	0.314153		+	1635960	1637030	1071		phenylacetic acid degradation protein
KPN_RS07905	paaF	KPN_01474																																									2%2C3-dehydroadipyl-CoA hydratase
KPN_RS07910	paaG	KPN_01475																																									2-(1%2C2-epoxy-1%2C2-dihydrophenyl)acetyl-CoA isomerase
KPN_RS07915	paaH	KPN_01476								1.3839	0.468741	0.356539								1.37543	0.459886	0.406965		5	10	10	6	30	8		-0.419208	-0.0940945	0.504376	-0.0133208	1.07712	0.153689		+	1638589	1640010	1422		3-hydroxyacyl-CoA dehydrogenase PaaC
KPN_RS07920	paaI	KPN_01477																																									phenylacetic acid degradation protein
KPN_RS07925	paaJ	KPN_01478							√	2.04735	1.03375	0.0324178								0.717815	-0.478315	0.239685		10	12	19	16	22	18		0.513678	0.157444	1.39746	1.33063	0.638232	1.27568		+	1640422	1641627	1206		acetyl-CoA acetyltransferase
KPN_RS07930	paaK	KPN_01479								1.20537	0.269478	0.415782								0.948086	-0.0769096	0.791961		19	36	28	22	45	30		1.40676	1.70341	1.94495	1.77809	1.65417	1.99696		+	1641654	1642970	1317		phenylacetate-CoA ligase
KPN_RS07935	paaX	KPN_01480								1.10797	0.147924	0.603249							√	1.41594	0.501756	0.0230407		143	144	138	106	354	191		4.28627	3.68851	4.2258	4.02095	4.61602	4.64743		+	1643081	1644016	936		phenylacetic acid degradation operon negative regulatory protein PaaX
KPN_RS07940	paaY	KPN_01481							√	2.61762	1.38826	0.0265708							√	1.64364	0.716895	0.0167437		39	22	56	58	185	111		2.42514	1.00544	2.93224	3.1566	3.68165	3.86713		+	1644026	1644622	597		phenylacetic acid degradation protein PaaY
KPN_RS07945	KPN_RS07945	KPN_01482								1.39464	0.479895	0.346439							√	2.64783	1.40481	0.0226469		21	17	27	14	132	44		1.54763	0.642871	1.89342	1.14422	3.19623	2.54196		+	1644634	1645041	408		hypothetical protein
KPN_RS07950	acpD	KPN_01483							√	68.2519	6.0928	1.14253e-08							√	0.0187462	-5.73726	2.96502e-07		462	655	31562	27057	1025	680		5.97467	5.87004	12.058	12.01	6.14849	6.47668		-	1645078	1645683	606		azoreductase
KPN_RS07955	hrpA	KPN_01484							√	0.783921	-0.35122	0.0478151							√	1.68478	0.752562	0.000703234		1046	1517	841	702	2674	1429		7.15272	7.08107	6.82888	6.74259	7.53143	7.54752		+	1645888	1649790	3903		ATP-dependent helicase
KPN_RS07960	KPN_RS07960	KPN_01485								1.32374	0.404618	0.111665								1.06916	0.0964788	0.529026		110	220	172	154	345	204		3.90926	4.29822	4.54251	4.5577	4.57892	4.74218		-	1649851	1650510	660		O-methyltransferase
KPN_RS07965	KPN_RS07965	KPN_01486								1.13686	0.185053	0.578141								0.964983	-0.0514244	0.789766		131	361	229	171	363	239		4.16028	5.01144	4.95441	4.7083	4.65219	4.97011		-	1650526	1651905	1380		outer membrane efflux protein
KPN_RS07970	KPN_RS07970	KPN_01487								0.854462	-0.226912	0.326337								0.825261	-0.277078	0.260971		166	327	173	142	234	174		4.50074	4.86894	4.55085	4.44106	4.01982	4.51331		-	1651902	1652987	1086		multidrug transporter EmrA
KPN_RS07975	KPN_RS07975	KPN_01488								1.00133	0.00191346	0.992582								0.722435	-0.469059	0.098711		201	384	245	195	280	218		4.776	5.10043	5.05164	4.89726	4.27824	4.83772		-	1653016	1654668	1653		MFS transporter
KPN_RS07980	KPN_RS07980	KPN_01489								1.10237	0.140611	0.663767							√	0.480327	-1.05791	0.0358401		50	126	73	67	53	56		2.77957	3.49658	3.31173	3.36306	1.88785	2.8864		-	1654668	1655099	432		MarR family transcriptional regulator
KPN_RS07985	KPN_RS07985	KPN_01490								0.920084	-0.120162	0.720368							√	0.718251	-0.477441	0.0392588		155	134	109	92	156	74		4.40213	3.58505	3.88685	3.81762	3.4364	3.28539		-	1655207	1656154	948		LysR family transcriptional regulator
KPN_RS07990	KPN_RS07990	KPN_01491								0.857176	-0.222336	0.545563								1.34985	0.432797	0.256827		57	101	40	66	132	85		2.96685	3.17892	2.45191	3.34152	3.19623	3.48408		+	1656255	1657253	999		aldo/keto reductase
KPN_RS07995	KPN_RS07995	KPN_01492							√	2.41278	1.27069	0.0001661							√	1.87992	0.910672	0.0469903		410	643	1075	868	2732	2790		5.8026	5.84338	7.18285	7.04862	7.56238	8.51253		-	1657409	1658683	1275		glutamate dehydrogenase
KPN_RS08000	KPN_RS08000																																										hypothetical protein
KPN_RS08005	KPN_RS08005	KPN_01493							√	3.02917	1.59892	0.0014762								1.93368	0.951349	0.355652		20	26	55	53	116	288		1.47891	1.24151	2.90647	3.02771	3.01056	5.23865		+	1659212	1660417	1206		aspartate aminotransferase family protein
KPN_RS08010	KPN_RS08010	KPN_01494							√	2.91852	1.54524	0.0249742								2.6097	1.38388	0.229183		7	14	36	15	73	164		0.0282515	0.371569	2.30188	1.24044	2.34605	4.42817		+	1660433	1661458	1026		arginine N-succinyltransferase
KPN_RS08015	KPN_RS08015								√	2.83827	1.50501	0.0178173							√	4.81617	2.26789	0.0233433		6	18	32	19	178	223		-0.178199	0.723041	2.13443	1.57164	3.62616	4.87036		+	1661449	1662914	1466		succinylglutamate-semialdehyde dehydrogenase
KPN_RS08020	KPN_RS08020	KPN_01496								1.68076	0.749117	0.0558517							√	6.6327	2.7296	0.0257365		16	24	30	22	235	350		1.16575	1.1283	2.0428	1.77809	4.02596	5.5195		+	1662936	1664276	1341		succinylarginine dihydrolase
KPN_RS08025	KPN_RS08025	KPN_01497							√	2.90791	1.53998	0.0223293							√	9.44668	3.23981	0.0108324		4	4	11	8	139	167		-0.708714	-1.31649	0.635621	0.373702	3.2705	4.45424		+	1664287	1665282	996		succinylglutamate desuccinylase
KPN_RS08030	KPN_RS08030	KPN_01498							√	2.60087	1.37899	0.00790785							√	7.39028	2.88563	0.0136416		10	14	28	21	263	337		0.513678	0.371569	1.94495	1.7125	4.18804	5.46497		+	1665292	1666722	1431		alanine glycine permease
KPN_RS08035	KPN_RS08035	KPN_01499								1.37627	0.460764	0.330827								0.803408	-0.315796	0.461021		7	15	10	13	17	12		0.0282515	0.467784	0.504376	1.04113	0.275661	0.710082		-	1666929	1668254	1326		MFS transporter
KPN_RS08040	ydcF	KPN_01500								0.894184	-0.161356	0.38214							√	1.6798	0.748286	0.00230323		237	376	211	206	719	389		5.01314	5.07009	4.83657	4.97624	5.63723	5.67171		+	1668635	1669435	801		hypothetical protein
KPN_RS08045	KPN_RS08045																																										hypothetical protein
KPN_RS08050	aldA	KPN_01501								1.05954	0.0834316	0.826695								0.786142	-0.347138	0.25741		37	107	61	47	76	58		2.35018	3.26178	3.05457	2.8561	2.40377	2.93659		+	1669633	1671072	1440		aldehyde dehydrogenase
KPN_RS08055	gapA	KPN_01502							√	6.4551	2.69044	8.61642e-05							√	0.445073	-1.16789	0.00337955		43	74	361	227	261	144		2.5643	2.73276	5.60991	5.11596	4.17705	4.24115		-	1671121	1672119	999		type I glyceraldehyde-3-phosphate dehydrogenase
KPN_RS08060	yqaE	KPN_01503							√	2.94121	1.55641	0.00144427								1.38449	0.46935	0.0535652		51	58	148	102	340	200		2.80786	2.38395	4.32638	3.96572	4.55789	4.71368		+	1672402	1672560	159		proteolipid membrane potential modulator
KPN_RS08065	ydfO	KPN_01504								1.53617	0.619341	0.0821521							√	0.184876	-2.43537	0.000724682		22	46	42	36	13	9		1.61321	2.05275	2.52145	2.47606	-0.0987341	0.314153		-	1672595	1672987	393		hypothetical protein
KPN_RS08070	yedF	KPN_01505								1.02868	0.0407983	0.947223								2.55582	1.35379	0.0502433		33	23	35	12	136	45		2.18745	1.06818	2.26181	0.930096	3.23914	2.57402		-	1673238	1673471	234		SirA-like protein
KPN_RS08075	yedE	KPN_01506								0.541338	-0.8854	0.169809								2.13342	1.09317	0.175557		147	77	48	37	299	50		4.32593	2.78971	2.71197	2.51506	4.37279	2.72444		-	1673468	1674676	1209		hypothetical protein
KPN_RS08080	KPN_RS08080	KPN_01507								1.56487	0.64604	0.303075								1.8211	0.864807	0.0825345		24	15	33	14	91	39		1.73607	0.467784	2.17815	1.14422	2.66208	2.37001		-	1674780	1675133	354		membrane protein
KPN_RS08085	KPN_RS08085	KPN_01508								0.5472	-0.869861	0.125157							√	0.447551	-1.15988	0.0053189		52	197	47	43	44	20		2.83561	4.1393	2.68191	2.72918	1.62211	1.42378		+	1675331	1675849	519		hypothetical protein
KPN_RS08090	KPN_RS08090	KPN_01509								0.587276	-0.767889	0.509432								5.74903	2.52332	0.0672922		576	93	114	78	2313	250		6.29254	3.06048	3.95126	3.58086	7.32224	5.03489		-	1675919	1676122	204		hypothetical protein
KPN_RS08095	KPN_RS08095	KPN_01510								0.779867	-0.358701	0.164487							√	2.25617	1.17388	0.00307169		93	134	78	58	345	149		3.66826	3.58505	3.40668	3.1566	4.57892	4.29023		+	1676434	1677462	1029		magnesium transporter CorA
KPN_RS08100	malY	KPN_01511								1.44638	0.532446	0.236311								1.09253	0.127675	0.718691		10	13	16	10	30	15		0.513678	0.268476	1.15645	0.678557	1.07712	1.02042		-	1677476	1678648	1173		aminotransferase
KPN_RS08105	malX	KPN_01512								0.548241	-0.867118	0.0856992								1.66655	0.736866	0.184993		11	19	7	5	27	8		0.644923	0.79899	0.0189495	-0.254329	0.927738	0.153689		-	1678700	1680292	1593		PTS maltose transporter subunit IICB
KPN_RS08110	malI	KPN_01513								1.03644	0.0516371	0.898754								1.37047	0.454668	0.246404		26	23	20	18	65	22		1.84928	1.06818	1.46961	1.49569	2.1798	1.55808		+	1680387	1681415	1029		Mal regulon transcriptional regulator MalI
KPN_RS08115	ydgA	KPN_01514								1.12654	0.171894	0.429178								1.19968	0.262649	0.0687909		804	1735	1139	953	2441	1466		6.77331	7.27472	7.26624	7.18333	7.39993	7.58439		-	1681455	1683032	1578		hypothetical protein
KPN_RS08120	manA	KPN_01515							√	1.56579	0.646895	0.008904							√	1.48259	0.568116	0.00338288		843	1609	1570	1294	4599	2208		6.84161	7.16598	7.72907	7.62442	8.31364	8.17508		-	1683119	1684297	1179		mannose-6-phosphate isomerase
KPN_RS08125	fumA	KPN_01516							√	1.92955	0.948265	0.000718189							√	1.56804	0.648966	0.0291914		1370	2354	3025	2417	7276	5665		7.54185	7.71479	8.67502	8.52554	8.97541	9.53421		+	1684499	1686145	1647		fumarate hydratase
KPN_RS08130	fumC	KPN_01517							√	37.3152	5.22169	9.85013e-07							√	0.0450695	-4.47171	6.24181e-06		27	38	1078	820	81	52		1.90272	1.78037	7.18687	6.9666	2.49511	2.78047		+	1686485	1687885	1401		class II fumarate hydratase
KPN_RS08135	tus	KPN_01518								0.911061	-0.134381	0.631651								1.11928	0.162574	0.44707		75	167	86	76	206	87		3.35977	3.90161	3.54669	3.54363	3.83638	3.51744		-	1687875	1688807	933		DNA replication terminus site-binding protein
KPN_RS08140	rstB	KPN_01519								1.06977	0.0973002	0.711665								1.53841	0.621437	0.0765152		81	96	83	63	273	97		3.47009	3.10605	3.49576	3.27492	4.24178	3.67356		-	1688883	1690184	1302		two-component sensor histidine kinase
KPN_RS08145	KPN_RS08145	KPN_01520								0.306799	-1.70464	0.392849							√	16.5135	4.04557	0.000797889		119	8	5	7	255	91		4.02223	-0.398949	-0.428509	0.19313	4.14356	3.58193		-	1690440	1690802	363		hypothetical protein
KPN_RS08150	rstA	KPN_01521								1.02401	0.0342303	0.836888								1.05632	0.0790513	0.529003		285	446	293	277	631	325		5.27871	5.3161	5.30928	5.40258	5.44902	5.41274		-	1691045	1691764	720		DNA-binding response regulator
KPN_RS08155	ydgC	KPN_01522								1.27845	0.354396	0.347011								1.22504	0.292827	0.310683		47	41	46	39	123	47		2.69122	1.88863	2.65122	2.59002	3.09475	2.63608		+	1691893	1692228	336		membrane protein
KPN_RS08160	ydgB	KPN_01523								0.691016	-0.533208	0.0712573								0.931754	-0.101979	0.750297		208	420	196	131	381	123		4.82526	5.22955	4.73044	4.32516	4.72192	4.01459		-	1692225	1692947	723		dihydrofolate reductase FolM
KPN_RS08165	ydgI	KPN_01524							√	0.314716	-1.66788	0.00141655							√	0.220474	-2.18132	0.00250892		275	618	93	113	36	36		5.22727	5.78622	3.65895	4.11279	1.3362	2.25605		-	1692984	1694366	1383		arginine:ornithine antiporter
KPN_RS08170	ydgH	KPN_01525								0.915882	-0.126767	0.375309								1.03949	0.0558816	0.565171		1680	2665	1579	1446	3187	1763		7.83604	7.89378	7.73731	7.78459	7.78459	7.85045		-	1694544	1695494	951		hypothetical protein
KPN_RS08175	KPN_RS08175									0.811409	-0.301499	0.6284								1.2036	0.267351	0.722074		5	5	4	2	12	2		-0.419208	-1.02698	-0.718016	-1.39183	-0.209765	-1.61185		-	1695491	1695673	183		hypothetical protein
KPN_RS08180	KPN_RS08180																																										hypothetical protein
KPN_RS08185	KPN_RS08185																																										hypothetical protein
KPN_RS08190	pntA	KPN_01526							√	0.702999	-0.508406	0.0131203								1.85312	0.88996	0.0747173		831	1182	585	502	2953	744		6.82093	6.72121	6.30558	6.25922	7.67459	6.60635		+	1696016	1697545	1530		NAD(P) transhydrogenase subunit alpha
KPN_RS08195	pntB	KPN_01527							√	0.774054	-0.369493	0.045891								1.56363	0.644901	0.0622342		524	808	416	370	1582	519		6.15616	6.17269	5.81423	5.81957	6.77437	6.08721		+	1697556	1698944	1389		NAD(P) transhydrogenase subunit beta
KPN_RS08200	ydiH	KPN_01528								1.42814	0.514139	0.137668								1.38361	0.468442	0.129581		116	126	115	154	344	231		3.98555	3.49658	3.96381	4.5577	4.57474	4.92109		+	1699093	1699281	189		hypothetical protein
KPN_RS08205	ydaA	KPN_01529								1.00956	0.0137296	0.965478							√	2.53427	1.34157	0.00133934		1025	842	817	640	4468	1704		7.12347	6.23212	6.78713	6.60929	8.27195	7.80136		-	1699390	1700340	951		universal stress protein E
KPN_RS08210	KPN_RS08210								√	2.04513	1.03219	0.000267435							√	0.488927	-1.03231	0.0025531		1451	2311	3031	2815	2533	1852		7.62469	7.6882	8.67788	8.74541	7.45329	7.92148		-	1700479	1701231	753		transcriptional regulator FNR
KPN_RS08215	ogt	KPN_01531								1.18714	0.247487	0.289633								0.850693	-0.233289	0.253733		98	133	118	93	198	89		3.74341	3.57428	4.0008	3.83313	3.77937	3.55004		-	1701426	1701941	516		methylated-DNA--protein-cysteine methyltransferase
KPN_RS08220	KPN_RS08220									1.38276	0.467554	0.242536								1.56258	0.643927	0.114021		14	17	19	14	62	23		0.979342	0.642871	1.39746	1.14422	2.11216	1.62081		+	1702234	1702392	159		hypothetical protein
KPN_RS08225	abgT	KPN_01532								1.49122	0.576491	0.29467								1.01397	0.0200215	0.976327		4	8	9	5	10	14		-0.708714	-0.398949	0.359986	-0.254329	-0.461304	0.924207		-	1702425	1703951	1527		p-aminobenzoyl-glutamate transporter
KPN_RS08230	abgB	KPN_01533								1.74999	0.807348	0.170066								1.07156	0.0997145	0.819819		4	9	12	6	20	10		-0.708714	-0.238484	0.755915	-0.0133208	0.50393	0.458543		-	1704071	1705516	1446		peptidase M20
KPN_RS08235	abgA	KPN_01534							√	2.2793	1.18859	0.0368193								0.819479	-0.287221	0.427359		7	7	14	11	23	10		0.0282515	-0.579521	0.97004	0.809801	0.700967	0.458543		-	1705516	1706826	1311		peptidase M20
KPN_RS08240	abgR	KPN_01535								1.33495	0.416784	0.202378								1.08784	0.12147	0.563924		34	77	57	52	130	60		2.22989	2.78971	2.95755	3.00048	3.17428	2.98509		+	1706993	1707901	909		LysR family transcriptional regulator
KPN_RS08245	ydaL	KPN_01536								0.948645	-0.0760596	0.673504							√	1.42895	0.514957	0.00704985		428	548	362	351	1072	548		5.86451	5.61294	5.6139	5.74362	6.21314	6.16557		+	1708003	1708566	564		DNA endonuclease SmrA
KPN_RS08250	KPN_RS08250	KPN_01537								0.886007	-0.174611	0.444559							√	1.71504	0.778239	0.0149916		134	181	104	110	421	174		4.19282	4.01741	3.81942	4.07414	4.86577	4.51331		-	1708563	1709369	807		IclR family transcriptional regulator
KPN_RS08255	KPN_RS08255	KPN_01538								0.97631	-0.0345889	0.956932								1.2397	0.309992	0.514479		7	30	17	8	36	13		0.0282515	1.44433	1.24134	0.373702	1.3362	0.821113		+	1709539	1710225	687		3-oxoadipate CoA-transferase subunit A
KPN_RS08260	KPN_RS08260	KPN_01539								0.953947	-0.0680194	0.874235								1.62575	0.701101	0.102464		8	13	8	7	25	15		0.208824	0.268476	0.199522	0.19313	0.818804	1.02042		+	1710236	1710892	657		3-oxoadipate CoA-transferase subunit B
KPN_RS08265	KPN_RS08265	KPN_01540							√	1.7286	0.789603	0.0106604								0.84753	-0.238664	0.190478		84	152	153	155	281	135		3.52224	3.76625	4.37415	4.56701	4.28337	4.14837		+	1710903	1712105	1203		acetyl-CoA acetyltransferase
KPN_RS08270	KPN_RS08270	KPN_01541								1.40548	0.491059	0.167028								1.06766	0.0944496	0.607102		41	105	76	72	160	90		2.4964	3.23469	3.36945	3.46615	3.47281	3.56607		+	1712115	1713467	1353		3-carboxy-cis%2Ccis-muconate cycloisomerase
KPN_RS08275	KPN_RS08275	KPN_01542							√	1.75676	0.812915	0.0140352								1.1311	0.177726	0.444624		43	63	78	65	186	76		2.5643	2.50227	3.40668	3.31966	3.68941	3.32361		+	1713457	1714221	765		3-oxoadipate enol-lactonase
KPN_RS08280	KPN_RS08280	KPN_01543							√	1.66484	0.735385	0.0396281								1.45676	0.542766	0.0584497		21	34	37	33	101	61		1.54763	1.62211	2.34088	2.35233	2.81171	3.00874		+	1714214	1714603	390		4-carboxymuconolactone decarboxylase
KPN_RS08285	KPN_RS08285	KPN_01544								1.55572	0.637586	0.365917								1.35553	0.438859	0.281967		2	11	7	6	19	10		-1.55671	0.03715	0.0189495	-0.0133208	0.431781	0.458543		-	1716109	1717353	1245		mechanosensitive ion channel protein MscS
KPN_RS08290	KPN_RS08290	KPN_01545								1.41929	0.50517	0.424037								1.60231	0.680152	0.411261		3	4	3	5	9	14		-1.07128	-1.31649	-1.08059	-0.254329	-0.605694	0.924207		-	1717378	1717716	339		hypothetical protein
KPN_RS08295	fumB	KPN_01546								1.97642	0.982889	0.0558579								0.852109	-0.23089	0.471309		6	15	17	14	27	15		-0.178199	0.467784	1.24134	1.14422	0.927738	1.02042		-	1717889	1719541	1653		fumarate hydratase
KPN_RS08300	KPN_RS08300	KPN_01547								0.758127	-0.399488	0.423406								4.69635	2.23154	0.0531263		9	12	5	7	96	16		0.369288	0.157444	-0.428509	0.19313	2.73884	1.11062		-	1719596	1721032	1437		ABC transporter permease
KPN_RS08305	KPN_RS08305																																										hypothetical protein
KPN_RS08310	KPN_RS08310	KPN_01548								0.81112	-0.302013	0.601064								0.788132	-0.343491	0.191776		78	361	140	89	195	89		3.41598	5.01144	4.24649	3.77006	3.7574	3.55004		+	1721749	1724526	2778		flavocytochrome c
KPN_RS08315	KPN_RS08315	KPN_01549								1.03479	0.0493353	0.847752								1.15134	0.203315	0.395763		65	109	64	73	174	78		3.15478	3.28838	3.12329	3.48591	3.59346	3.36085		+	1724594	1725544	951		thiamine biosynthesis lipoprotein ApbE
KPN_RS08320	dcuR	KPN_01550								0.804068	-0.314611	0.170161								0.819025	-0.28802	0.0706664		270	542	261	224	420	211		5.20085	5.59707	5.14273	5.09681	4.86234	4.79074		-	1725525	1726244	720		two-component system response regulator DcuR
KPN_RS08325	dcuS	KPN_01551							√	0.680897	-0.554492	0.0207649								1.26532	0.339507	0.0963769		352	586	236	248	588	370		5.58284	5.70958	4.99776	5.24334	5.34728	5.59956		-	1726241	1727857	1617		two-component system sensor histidine kinase DcuS
KPN_RS08330	KPN_RS08330	KPN_01552							√	9.10235	3.18624	3.20385e-05							√	0.119111	-3.06962	1.93885e-05		36	35	269	229	61	32		2.31119	1.66334	5.1862	5.12859	2.08889	2.08859		+	1728013	1728369	357		hypothetical protein
KPN_RS08335	KPN_RS08335	KPN_01553							√	5.2329	2.38761	2.97907e-05								0.673814	-0.569577	0.0797218		49	83	280	247	449	146		2.75072	2.89729	5.24392	5.23752	4.95856	4.26098		+	1728533	1729453	921		N-acetylmuramic acid 6-phosphate etherase
KPN_RS08340	KPN_RS08340	KPN_01554								0.213316	-2.22893	0.075382								0.857724	-0.221415	0.241182		290	3372	171	168	280	177		5.30376	8.23319	4.53412	4.68284	4.27824	4.5379		+	1729718	1731373	1656		malate:quinone oxidoreductase
KPN_RS08345	KPN_RS08345																																										hypothetical protein
KPN_RS08350	KPN_RS08350	KPN_01557								0.995925	-0.00589039	0.992114								1.42126	0.507166	0.21288		72	37	32	45	131	46		3.30127	1.74241	2.13443	2.79403	3.1853	2.60538		+	1733762	1734688	927		LysR family transcriptional regulator
KPN_RS08355	KPN_RS08355	KPN_01558								1.05389	0.0757304	0.783063								1.0514	0.0723121	0.750127		33	56	38	33	79	40		2.18745	2.33377	2.37885	2.35233	2.45926	2.40608		-	1734678	1735580	903		malonate decarboxylase subunit epsilon
KPN_RS08360	KPN_RS08360	KPN_01559								1.12687	0.172323	0.60303								1.59123	0.670145	0.07344		27	38	35	22	85	57		1.90272	1.78037	2.26181	1.77809	2.56423	2.91172		-	1735580	1736197	618		phosphoribosyl-dephospho-CoA transferase
KPN_RS08365	KPN_RS08365									1.03546	0.0502666	0.933604								0.37815	-1.40297	0.199269		7	17	6	14	14	1		0.0282515	0.642871	-0.187501	1.14422	0.00435943	-2.34881		-	1736201	1737160	960		transporter
KPN_RS08370	KPN_RS08370	KPN_01560								1.47956	0.56517	0.344034								1.38472	0.46959	0.295644		4	14	8	11	31	12		-0.708714	0.371569	0.199522	0.809801	1.12366	0.710082		-	1737297	1738097	801		malonate decarboxylase subunit gamma
KPN_RS08375	KPN_RS08375	KPN_01561								1.14219	0.191808	0.715518								1.06544	0.0914444	0.835317		4	9	5	6	12	7		-0.708714	-0.238484	-0.428509	-0.0133208	-0.209765	-0.0268836		-	1738097	1738930	834		biotin-independent malonate decarboxylase subunit beta
KPN_RS08380	KPN_RS08380																																										malonate decarboxylase acyl carrier protein
KPN_RS08385	KPN_RS08385	KPN_01562								0.364428	-1.4563	0.064204								2.31921	1.21363	0.119351		8	10	4	1	14	5		0.208824	-0.0940945	-0.718016	-2.1288	0.00435943	-0.474343		-	1739240	1740082	843		triphosphoribosyl-dephospho-CoA synthase
KPN_RS08390	KPN_RS08390	KPN_01563								1.42749	0.513484	0.222162								1.20443	0.268355	0.440706		17	17	21	16	41	30		1.25064	0.642871	1.53832	1.33063	1.52142	1.99696		-	1740082	1741737	1656		malonate decarboxylase subunit alpha
KPN_RS08395	ydgG	KPN_01564							√	1.76216	0.817343	0.0372891								0.927357	-0.108803	0.565119		166	140	208	199	433	179		4.50074	3.64801	4.81596	4.92648	4.90627	4.55407		-	1741962	1742996	1035		pheromone autoinducer 2 transporter
KPN_RS08400	ydgF	KPN_01565								1.28175	0.358112	0.0940106							√	0.358073	-1.48168	0.00046387		676	1345	990	924	811	315		6.52331	6.90751	7.06407	7.13877	5.81083	5.36772		+	1743439	1743801	363		multidrug transporter subunit MdtJ
KPN_RS08405	ydgE	KPN_01566							√	1.72926	0.790152	0.00710154							√	0.413856	-1.2728	0.000332307		268	547	534	510	479	215		5.19014	5.6103	6.17411	6.28201	5.05177	4.81777		+	1743788	1744117	330		spermidine export protein MdtI
KPN_RS08410	KPN_RS08410									1.58303	0.662688	0.0592962								0.822708	-0.281547	0.328872		27	57	52	47	97	36		1.90272	2.35908	2.8263	2.8561	2.75371	2.25605		-	1744161	1744277	117		hypothetical protein
KPN_RS08415	ydgD	KPN_01567							√	1.54719	0.629649	0.0128839								0.900434	-0.151307	0.284283		189	339	315	301	598	288		4.68741	4.92086	5.41356	5.52225	5.37159	5.23865		-	1744291	1745103	813		serine protease
KPN_RS08420	KPN_RS08420																																										hypothetical protein
KPN_RS08425	KPN_RS08425									2.44018	1.28699	0.0829063								0.707562	-0.499071	0.346084		7	5	17	7	16	9		0.0282515	-1.02698	1.24134	0.19313	0.190773	0.314153		+	1745739	1745865	127		hypothetical protein
KPN_RS08430	asr	KPN_01569								0.932772	-0.100403	0.836776								1.03911	0.0553539	0.882407		8	24	11	10	26	10		0.208824	1.1283	0.635621	0.678557	0.874299	0.458543		-	1746049	1746468	420		acid-shock protein
KPN_RS08435	KPN_RS08435	KPN_01570							√	1.38717	0.472148	0.0427511							√	1.93515	0.952443	0.00102826		272	477	457	334	1558	842		5.21147	5.41295	5.94969	5.6721	6.75232	6.78476		-	1746633	1748120	1488		carboxypeptidase M32
KPN_RS08440	ynfM	KPN_01572							√	2.21659	1.14834	0.00582431								1.53262	0.615998	0.391435		55	130	168	133	793	124		2.91578	3.54149	4.50866	4.34694	5.77846	4.02623		-	1748460	1749710	1251		MFS transporter
KPN_RS08445	ynfL	KPN_01573								1.00616	0.0088607	0.965796								0.835587	-0.259137	0.156607		124	211	142	114	216	121		4.08136	4.2381	4.26688	4.12544	3.9046	3.99104		+	1749841	1750743	903		LysR family transcriptional regulator
KPN_RS08450	mlc	KPN_01574								0.901279	-0.149955	0.521155								1.03623	0.0513464	0.891325		494	597	468	305	1076	302		6.07119	5.73638	5.98396	5.54127	6.21851	5.30702		+	1750867	1752087	1221		transcriptional regulator
KPN_RS08455	bioD	KPN_01575								0.17038	-2.55317	0.180248							√	14.0141	3.80881	0.00680993		878	83	23	43	1342	297		6.90026	2.89729	1.66665	2.72918	6.53708	5.28297		+	1752215	1752910	696		dethiobiotin synthase
KPN_RS08460	ynfJ	KPN_01576								1.56368	0.644948	0.15232							√	0.419711	-1.25253	0.0280745		38	127	88	89	56	66		2.38815	3.50794	3.57966	3.77006	1.96656	3.12151		-	1752863	1754158	1296		voltage-gated ClC-type chloride channel ClcB
KPN_RS08465	ynfI	KPN_01577								1.16946	0.225846	0.549934							√	0.414193	-1.27162	0.00300298		62	178	92	107	83	46		3.08715	3.99337	3.64344	4.03443	2.53008	2.60538		-	1754292	1754900	609		DMSO reductase maturation protein DsmD
KPN_RS08470	ynfH	KPN_01578							√	1.5614	0.642841	0.0451432								0.690684	-0.533901	0.0611097		45	76	68	76	108	50		2.62916	2.77098	3.21009	3.54363	2.90793	2.72444		-	1754942	1755799	858		dimethyl sulfoxide reductase
KPN_RS08475	dmsB	KPN_01579								0.756168	-0.403221	0.459212								0.942672	-0.0851716	0.882117		7	12	4	7	13	4		0.0282515	0.157444	-0.718016	0.19313	-0.0987341	-0.763849		-	1755801	1756418	618		dimethylsulfoxide reductase%2C chain B
KPN_RS08480	ynfE	KPN_01580								0.706858	-0.500508	0.113242								1.26321	0.337092	0.240091		51	66	32	31	91	38		2.80786	2.56887	2.13443	2.26352	2.66208	2.33301		-	1756429	1758864	2436		dimethyl sulfoxide reductase subunit A
KPN_RS08485	ynfD	KPN_01581								1.1851	0.24501	0.159151							√	1.41142	0.497148	0.013395		358	522	413	385	1092	669		5.60719	5.54288	5.8038	5.87683	6.2398	6.45317		-	1759015	1759284	270		hypothetical protein
KPN_RS08490	ynfC	KPN_01582								0.895705	-0.158905	0.491581								0.968857	-0.0456445	0.724848		321	353	244	220	476	239		5.45004	4.97915	5.04575	5.07087	5.04271	4.97011		+	1759386	1760096	711		lipoprotein
KPN_RS08495	speG	KPN_01583								1.06522	0.0911455	0.579746							√	0.606687	-0.720977	0.00341818		408	705	468	426	524	326		5.79555	5.97609	5.98396	6.02264	5.18118	5.41717		-	1760090	1760650	561		spermidine N1-acetyltransferase
KPN_RS08500	ynfB	KPN_01584								1.26225	0.335996	0.0563558								1.16528	0.220672	0.0840349		825	1330	1135	936	2412	1367		6.81049	6.89134	7.26117	7.15737	7.38269	7.48355		-	1760729	1761070	342		hypothetical protein
KPN_RS08505	ynfA	KPN_01585								0.834823	-0.260458	0.437283								1.05051	0.0710837	0.850965		40	53	26	34	77	26		2.46121	2.25506	1.83998	2.39476	2.4225	1.79415		+	1761215	1761541	327		hypothetical protein
KPN_RS08510	KPN_RS08510	KPN_01586							√	0.554744	-0.850106	0.044788								0.725335	-0.46328	0.218755		23	43	14	13	19	12		1.67595	1.95653	0.97004	1.04113	0.431781	0.710082		+	1761655	1762938	1284		MFS transporter
KPN_RS08515	ydfI	KPN_01587								0.55483	-0.849883	0.114048							√	5.293	2.40409	0.00786205		45	34	17	15	235	64		2.62916	1.62211	1.24134	1.24044	4.02596	3.07745		+	1763192	1764655	1464		D-mannonate oxidoreductase
KPN_RS08520	KPN_RS08520	KPN_01588								0.974558	-0.0371796	0.850877							√	1.41348	0.499254	0.0177015		204	267	195	158	538	258		4.79732	4.57698	4.72308	4.59458	5.21918	5.08025		+	1764920	1765351	432		universal stress protein G
KPN_RS08525	ydfH	KPN_01589								0.995736	-0.0061653	0.96828							√	1.27656	0.352263	0.019026		666	1141	734	625	1742	982		6.50182	6.6703	6.63268	6.57511	6.91332	7.00654		-	1765402	1766088	687		GntR family transcriptional regulator
KPN_RS08530	ydfG	KPN_01590							√	1.4435	0.529568	0.0125789							√	1.56555	0.646671	0.00136352		1030	1352	1414	1240	4136	2368		7.13049	6.915	7.57814	7.56295	8.16057	8.27598		-	1766180	1766929	750		NAD(P)-dependent oxidoreductase
KPN_RS08535	dcp	KPN_01591							√	1.46458	0.550488	0.027071							√	2.21897	1.14989	0.000792667		203	252	271	241	1282	562		4.79025	4.49373	5.19687	5.20212	6.47112	6.20194		+	1767060	1769105	2046		dipeptidyl carboxypeptidase II
KPN_RS08540	KPN_RS08540	KPN_01592								0.992917	-0.0102546	0.975015								1.42117	0.507075	0.135949		28	47	25	32	89	40		1.95425	2.08344	1.78448	2.30861	2.63019	2.40608		-	1769183	1769569	387		hypothetical protein
KPN_RS08545	KPN_RS08545									0.957325	-0.0629195	0.801361								0.991721	-0.0119942	0.953983		87	105	76	65	157	68		3.57257	3.23469	3.36945	3.31966	3.44559	3.16426		+	1769987	1770439	453		AraC family transcriptional regulator
KPN_RS08550	KPN_RS08550	KPN_01594								1.01306	0.0187245	0.961111								1.75694	0.813067	0.0611364		21	22	16	17	70	26		1.54763	1.00544	1.15645	1.41552	2.28593	1.79415		-	1770490	1771164	675		DUF159 family protein
KPN_RS08555	KPN_RS08555																																										hypothetical protein
KPN_RS08560	KPN_RS08560																																										hypothetical protein
KPN_RS08565	KPN_RS08565	KPN_01595								1.61553	0.692005	0.131885							√	0.489577	-1.03039	0.0357803		9	11	14	11	12	7		0.369288	0.03715	0.97004	0.809801	-0.209765	-0.0268836		-	1771638	1772273	636		helix-turn-helix transcriptional regulator
KPN_RS08570	KPN_RS08570																																										hypothetical protein
KPN_RS08575	KPN_RS08575																																										hypothetical protein
KPN_RS08580	KPN_RS08580	KPN_01596								0.821558	-0.283565	0.206355							√	3.12531	1.644	0.00626975		653	1293	694	501	2822	2790		6.4734	6.85065	6.55189	6.25635	7.60914	8.51253		+	1773285	1773758	474		heat-shock protein
KPN_RS08585	ydeJ	KPN_01597								0.889193	-0.169432	0.518535							√	2.17642	1.12195	0.00313207		64	126	67	59	263	170		3.13259	3.49658	3.18887	3.18106	4.18804	4.47985		+	1773924	1774436	513		competence protein ComA
KPN_RS08590	KPN_RS08590	KPN_01598								0.858795	-0.219615	0.519313								1.40751	0.493145	0.188917		35	56	39	22	97	39		2.27111	2.33377	2.41584	1.77809	2.75371	2.37001		-	1774457	1775674	1218		diguanylate phosphodiesterase
KPN_RS08595	KPN_RS08595	KPN_01599																																									helix-turn-helix transcriptional regulator
KPN_RS08600	KPN_RS08600	KPN_01600								0.829615	-0.269487	0.23839							√	0.690109	-0.535103	0.0347894		166	269	130	145	199	101		4.50074	4.58773	4.13996	4.47111	3.78662	3.73156		+	1777147	1778073	927		DNA-binding protein
KPN_RS08605	ygbN	KPN_01601								0.827797	-0.272652	0.514134								1.57968	0.659631	0.220222		18	19	13	10	30	30		1.33081	0.79899	0.866946	0.678557	1.07712	1.99696		-	1778100	1779464	1365		GntP family transporter
KPN_RS08610	ygbM	KPN_01602								1.0503	0.0708042	0.92524								1.40111	0.486574	0.306007		2	12	4	5	14	7		-1.55671	0.157444	-0.718016	-0.254329	0.00435943	-0.0268836		-	1779522	1780304	783		hypothetical protein
KPN_RS08615	ygbL	KPN_01603								2.78345	1.47688	0.219965								1.471	0.556794	0.303792		0	7	6	3	16	6		-3.87864	-0.579521	-0.187501	-0.906406	0.190773	-0.233334		-	1780309	1780929	621		class II aldolase
KPN_RS08620	ygbK	KPN_01604																																									membrane protein
KPN_RS08625	ygbJ	KPN_01605								0.76782	-0.38116	0.566571							√	3.35115	1.74466	0.0381377		2	6	2	2	13	13		-1.55671	-0.785972	-1.56601	-1.39183	-0.0987341	0.821113		-	1782199	1783101	903		3-hydroxyisobutyrate dehydrogenase
KPN_RS08630	ygbI	KPN_01606								1.10854	0.148661	0.529214								1.32993	0.411346	0.0597923		87	118	99	76	245	124		3.57257	3.40233	3.74868	3.54363	4.08596	4.02623		+	1783362	1784123	762		DeoR family transcriptional regulator
KPN_RS08635	KPN_RS08635	KPN_01607								1.22615	0.294139	0.282476								1.04581	0.0646179	0.785352		45	74	54	57	111	72		2.62916	2.73276	2.88024	3.13173	2.94728	3.24613		-	1784144	1785004	861		class A broad-spectrum beta-lactamase SHV-11
KPN_RS08640	KPN_RS08640	KPN_01608								0.68021	-0.555948	0.0686295							√	0.421497	-1.2464	0.00583805		167	295	104	136	100	57		4.50938	4.7206	3.81942	4.379	2.79743	2.91172		+	1785302	1785562	261		hypothetical protein
KPN_RS08645	KPN_RS08645								√	0.705039	-0.504225	0.0377751								0.865452	-0.208473	0.198181		274	496	203	205	362	196		5.22202	5.46924	4.78094	4.96923	4.64822	4.68461		+	1785649	1786737	1089		hypothetical protein
KPN_RS08650	lacY	KPN_01609								0.350663	-1.51184	0.0789491								1.85959	0.894982	0.167646		7	26	6	2	14	9		0.0282515	1.24151	-0.187501	-1.39183	0.00435943	0.314153		-	1786768	1788033	1266		MFS transporter
KPN_RS08655	lacZ	KPN_01610								0.729066	-0.45588	0.380004							√	4.30562	2.10622	0.00346505		13	15	11	5	72	37		0.876248	0.467784	0.635621	-0.254329	2.32629	2.29504		-	1788088	1791195	3108		beta-galactosidase
KPN_RS08660	lacI	KPN_01611								0.964783	-0.0517231	0.876413								1.11337	0.154934	0.401016		77	204	96	98	231	113		3.39749	4.18955	3.70452	3.90829	4.00125	3.89277		+	1791392	1792456	1065		hypothetical protein
KPN_RS08665	KPN_RS08665									0.645912	-0.63059	0.0717084								0.990981	-0.0130707	0.967709		53	77	40	25	74	29		2.86283	2.78971	2.45191	1.95866	2.36555	1.94887		+	1792711	1793151	441		N-acetyltransferase
KPN_RS08670	KPN_RS08670	KPN_01613								1.15463	0.207425	0.314997							√	0.599772	-0.737513	0.00890929		132	226	164	149	179	116		4.17121	4.33696	4.474	4.51024	3.63422	3.93041		-	1793204	1793419	216		DUF4177 domain-containing protein
KPN_RS08675	KPN_RS08675	KPN_01614								1.22743	0.295644	0.281308							√	2.31355	1.21011	0.00225133		62	75	66	63	337	146		3.08715	2.75199	3.16734	3.27492	4.54512	4.26098		-	1793388	1794485	1098		transcriptional regulator FtrA
KPN_RS08680	KPN_RS08680									0.569193	-0.81301	0.235624							√	3.56935	1.83566	0.0235403		3	5	2	1	12	9		-1.07128	-1.02698	-1.56601	-2.1288	-0.209765	0.314153		+	1794553	1794951	399		rhodanese
KPN_RS08685	KPN_RS08685	KPN_01615								0.714201	-0.485599	0.190723								1.77428	0.827234	0.0648897		22	30	15	13	61	22		1.61321	1.44433	1.06626	1.04113	2.08889	1.55808		+	1795100	1796203	1104		5-methyltetrahydropteroyltriglutamate--homocysteine S-methyltransferase
KPN_RS08690	KPN_RS08690	KPN_01616								1.4979	0.58294	0.352633								1.74872	0.806296	0.148457		3	3	4	3	12	9		-1.07128	-1.67906	-0.718016	-0.906406	-0.209765	0.314153		+	1796375	1797646	1272		urea ABC transporter substrate-binding protein
KPN_RS08695	KPN_RS08695	KPN_01617																																									branched-chain amino acid ABC transporter permease
KPN_RS08700	KPN_RS08700	KPN_01618								1.16436	0.219542	0.705071								0.635282	-0.654531	0.296361		3	9	6	4	9	2		-1.07128	-0.238484	-0.187501	-0.543836	-0.605694	-1.61185		+	1799282	1800355	1074		urea ABC transporter permease subunit UrtC
KPN_RS08705	KPN_RS08705	KPN_01619																																									ABC transporter ATP-binding protein
KPN_RS08710	KPN_RS08710																																										urea ABC transporter ATP-binding subunit UrtE
KPN_RS08715	KPN_RS08715								√	2.96173	1.56644	0.00101558							√	0.57314	-0.803041	0.00793172		33	68	113	111	125	77		2.18745	2.61162	3.93861	4.08714	3.11792	3.34235		-	1801895	1802377	483		DNA-binding protein
KPN_RS08720	ydeE	KPN_01621							√	3.36054	1.74869	0.000773552							√	0.476706	-1.06883	0.000464926		159	141	393	372	388	192		4.43877	3.65825	5.73228	5.82734	4.74815	4.65494		-	1802507	1803703	1197		MFS transporter
KPN_RS08725	eamA	KPN_01622							√	2.12452	1.08714	0.00999343								0.971115	-0.0422867	0.845085		65	62	106	100	232	93		3.15478	2.47937	3.84677	3.93729	4.00747	3.61312		+	1803899	1804798	900		O-acetylserine/cysteine exporter
KPN_RS08730	marB	KPN_01623							√	3.02793	1.59833	0.000234279							√	0.28422	-1.81492	0.000305157		252	529	961	792	442	334		5.1015	5.56207	7.0212	6.91651	4.93591	5.45209		-	1804847	1805065	219		multiple antibiotic resistance regulatory periplasmic protein MarB
KPN_RS08735	marA	KPN_01624							√	3.16588	1.66261	0.000574803							√	0.256613	-1.96233	4.17922e-05		342	845	1467	1228	656	422		5.54132	6.23725	7.6312	7.54892	5.50503	5.78903		-	1805106	1805480	375		MDR efflux pump AcrAB transcriptional activator MarA
KPN_RS08740	marR	KPN_01625							√	2.56229	1.35743	0.00149646							√	0.224376	-2.15601	4.19041e-05		168	404	550	515	229	146		4.51797	5.17358	6.21666	6.29607	3.98873	4.26098		-	1805501	1805935	435		transcriptional regulator
KPN_RS08745	KPN_RS08745	KPN_01626								0.575021	-0.798314	0.0609848								1.72037	0.782715	0.146223		26	32	13	12	36	35		1.84928	1.53596	0.866946	0.930096	1.3362	2.21597		+	1806046	1806153	108		hypothetical protein
KPN_RS08750	marC	KPN_01627								0.778163	-0.361857	0.122281							√	0.624564	-0.679079	0.00369444		269	537	248	218	299	161		5.1955	5.58371	5.06916	5.05773	4.37279	4.40162		+	1806197	1806865	669		stress protection protein MarC
KPN_RS08755	sotB	KPN_01628								0.729809	-0.45441	0.122063							√	0.400733	-1.31929	0.00316791		437	1034	379	393	268	218		5.8945	6.52831	5.68002	5.90646	4.21516	4.83772		-	1806934	1808133	1200		MFS transporter
KPN_RS08760	KPN_RS08760	KPN_01629								1.20621	0.270487	0.233661							√	2.82919	1.50039	0.000267973		212	264	255	189	1221	734		4.85268	4.56071	5.10924	4.85229	6.40082	6.58684		+	1808335	1809126	792		isomerase
KPN_RS08765	KPN_RS08765	KPN_01630								1.28817	0.365326	0.138768								1.15125	0.203199	0.201097		135	265	218	169	463	241		4.20351	4.56616	4.88355	4.69138	5.0028	4.98211		-	1809190	1809399	210		oxidoreductase
KPN_RS08770	KPN_RS08770	KPN_01632								1.03436	0.0487445	0.806713								1.16287	0.217692	0.204263		456	907	589	460	1373	599		5.95583	6.33934	6.31541	6.1333	6.57002	6.29384		-	1809493	1810437	945		L-lactate dehydrogenase
KPN_RS08775	KPN_RS08775	KPN_01633								1.93744	0.954152	0.0769708								0.858503	-0.220105	0.571822		7	8	14	9	19	12		0.0282515	-0.398949	0.97004	0.534167	0.431781	0.710082		+	1810582	1811064	483		GCN5 family N-acetyltransferase
KPN_RS08780	yneJ	KPN_01634								1.20948	0.274392	0.320334								1.07644	0.106268	0.676572		42	67	58	43	124	51		2.53075	2.5904	2.98242	2.72918	3.10638	2.75273		-	1811018	1811896	879		LysR family transcriptional regulator
KPN_RS08785	yneI	KPN_01635								1.30199	0.380721	0.0911725							√	1.55506	0.636971	0.00347282		207	258	245	220	765	386		4.81833	4.52761	5.05164	5.07087	5.72664	5.66055		+	1812001	1813386	1386		succinate-semialdehyde dehydrogenase
KPN_RS08790	yneH	KPN_01636								1.03453	0.0489719	0.829612							√	0.388097	-1.36551	0.00027229		447	983	540	537	407	249		5.9271	6.45537	6.19021	6.35636	4.81703	5.02912		+	1813467	1814393	927		glutaminase
KPN_RS08795	yneG	KPN_01637								0.726419	-0.461126	0.152704							√	0.56728	-0.817868	0.0100854		116	273	102	104	130	57		3.98555	4.60899	3.79154	3.9936	3.17428	2.91172		+	1814393	1814761	369		DUF4186 domain-containing protein
KPN_RS08800	yneF	KPN_01638								1.1123	0.153548	0.415217							√	0.32982	-1.60025	0.000134126		649	1264	812	765	494	320		6.46455	6.81794	6.77828	6.8665	5.09621	5.39041		+	1814876	1816300	1425		GGDEF domain-containing protein
KPN_RS08805	KPN_RS08805	KPN_01639								0.928043	-0.107737	0.683556							√	0.447685	-1.15944	0.0192702		50	82	45	48	35	31		2.77957	2.87991	2.61985	2.88615	1.29613	2.04351		+	1816378	1816908	531		N-acetyltransferase
KPN_RS08810	uxaB	KPN_01640								0.868148	-0.203987	0.474865								1.36665	0.450643	0.348127		76	85	58	49	205	51		3.37875	2.93144	2.98242	2.9156	3.82937	2.75273		+	1817022	1818473	1452		altronate oxidoreductase
KPN_RS08815	KPN_RS08815								√	4.84234	2.2757	2.83085e-05							√	0.369146	-1.43774	3.73996e-05		301	337	1273	1107	911	479		5.35738	4.91233	7.42664	7.39933	5.97848	5.97161		+	1818727	1819173	447		N-acetyltransferase
KPN_RS08820	KPN_RS08820																																										hypothetical protein
KPN_RS08825	KPN_RS08825	KPN_01643								1.24658	0.317975	0.595581								0.717479	-0.478992	0.310452		3	11	6	6	10	4		-1.07128	0.03715	-0.187501	-0.0133208	-0.461304	-0.763849		+	1819742	1820458	717		hypothetical protein
KPN_RS08830	KPN_RS08830																																										hypothetical protein
KPN_RS08835	KPN_RS08835									1.48977	0.575093	0.184059								1.06522	0.0911537	0.801612		8	13	13	11	24	17		0.208824	0.268476	0.866946	0.809801	0.761088	1.19551		+	1820676	1821158	483		type VI secretion system effector
KPN_RS08840	KPN_RS08840	KPN_01644								0.69806	-0.518578	0.316484								1.14277	0.192541	0.662409		6	12	5	4	11	6		-0.178199	0.157444	-0.428509	-0.543836	-0.33006	-0.233334		-	1821207	1821587	381		decarboxylase
KPN_RS08845	KPN_RS08845	KPN_01645								1.74898	0.806514	0.240271								1.03269	0.0464068	0.930296		5	17	22	8	26	19		-0.419208	0.642871	1.60391	0.373702	0.874299	1.35163		-	1821578	1821898	321		hypothetical protein
KPN_RS08850	KPN_RS08850	KPN_01646								1.26844	0.343058	0.331288								1.24584	0.317122	0.266634		26	64	43	40	96	68		1.84928	2.52482	2.555	2.62609	2.73884	3.16426		-	1822059	1822820	762		trans-aconitate 2-methyltransferase
KPN_RS08855	KPN_RS08855	KPN_01647							√	0.72862	-0.456761	0.0487891								1.17128	0.228084	0.144498		241	321	167	147	382	201		5.03724	4.84226	4.50008	4.49081	4.72569	4.72086		-	1823029	1823319	291		hypothetical protein
KPN_RS08860	KPN_RS08860	KPN_01648							√	2.43301	1.28274	0.00152227							√	0.487833	-1.03554	0.000943551		77	162	238	195	216	117		3.39749	3.85788	5.0099	4.89726	3.9046	3.94274		-	1823548	1824735	1188		MFS transporter
KPN_RS08865	KPN_RS08865	KPN_01649							√	70.4889	6.13932	7.50791e-05							√	0.0455783	-4.45551	9.60631e-06		19	5	532	478	54	20		1.40676	-1.02698	6.1687	6.18861	1.91456	1.42378		-	1824891	1825313	423		prolyl endopeptidase
KPN_RS08870	KPN_RS08870	KPN_01650								1.0302	0.0429289	0.904636								0.87285	-0.196194	0.592963		24	36	20	28	39	26		1.73607	1.70341	1.46961	2.11913	1.45016	1.79415		+	1825521	1826678	1158		MFS transporter
KPN_RS08875	KPN_RS08875	KPN_01651								0.789162	-0.341607	0.236683								1.17212	0.229124	0.254059		90	189	94	70	201	103		3.62121	4.07964	3.6743	3.42579	3.80101	3.75971		-	1826675	1827520	846		LysR family transcriptional regulator
KPN_RS08880	KPN_RS08880									0.947043	-0.0784981	0.775576							√	1.7971	0.845673	0.0103692		39	72	43	36	155	73		2.42514	2.6935	2.555	2.47606	3.42715	3.2659		+	1827610	1828668	1059		nitronate monooxygenase
KPN_RS08885	KPN_RS08885	KPN_01652								1.02503	0.035668	0.940724								0.91375	-0.130129	0.800879		11	16	8	14	24	8		0.644923	0.557982	0.199522	1.14422	0.761088	0.153689		-	1828679	1829350	672		metal ABC transporter permease
KPN_RS08890	KPN_RS08890	KPN_01653								1.38193	0.46668	0.447269								0.734076	-0.445998	0.615584		2	6	4	4	12	1		-1.55671	-0.785972	-0.718016	-0.543836	-0.209765	-2.34881		-	1829410	1830126	717		methionine ABC transporter ATP-binding protein
KPN_RS08895	KPN_RS08895	KPN_01654								0.397719	-1.33018	0.0804824							√	4.86684	2.28298	0.0097538		3	6	1	1	13	9		-1.07128	-0.785972	-2.30298	-2.1288	-0.0987341	0.314153		-	1830123	1830929	807		metal ABC transporter substrate-binding protein
KPN_RS08900	KPN_RS08900	KPN_01655								0.91393	-0.129845	0.839957							√	7.03709	2.81498	0.00406193		2	6	3	2	51	17		-1.55671	-0.785972	-1.08059	-1.39183	1.83288	1.19551		-	1830953	1831981	1029		2-oxobutyrate oxidase
KPN_RS08905	KPN_RS08905	KPN_01656								0.992569	-0.0107603	0.966281							√	0.577097	-0.793114	0.0184008		86	102	73	70	77	53		3.55599	3.19307	3.31173	3.42579	2.4225	2.80769		+	1832264	1832527	264		hypothetical protein
KPN_RS08910	KPN_RS08910	KPN_01657								1.11128	0.15222	0.56217								0.573911	-0.8011	0.0672761		59	89	59	67	60	55		3.01618	2.9974	3.00688	3.36306	2.06524	2.86064		+	1832549	1832860	312		cupin
KPN_RS08915	KPN_RS08915	KPN_01658								0.762929	-0.39038	0.166387								1.2358	0.305447	0.323541		53	87	45	36	120	44		2.86283	2.9648	2.61985	2.47606	3.05927	2.54196		+	1833037	1833792	756		hypothetical protein
KPN_RS08920	KPN_RS08920	KPN_01659								0.809744	-0.304463	0.219498								0.809873	-0.304233	0.178913		115	222	106	98	156	104		3.97311	4.31125	3.84677	3.90829	3.4364	3.77358		-	1833802	1834746	945		AraC family transcriptional regulator
KPN_RS08925	KPN_RS08925	KPN_01660								1.06204	0.0868325	0.7977								0.833223	-0.263226	0.423908		18	29	18	20	31	19		1.33081	1.39623	1.32151	1.64379	1.12366	1.35163		+	1834852	1836090	1239		MFS transporter
KPN_RS08930	KPN_RS08930	KPN_01661								3.26007	1.7049	0.171004								1.35443	0.437688	0.409889		0	9	7	5	14	13		-3.87864	-0.238484	0.0189495	-0.254329	0.00435943	0.821113		-	1836067	1837041	975		vanillate monooxygenase
KPN_RS08935	KPN_RS08935								√	2.64269	1.40201	0.0182297								0.861663	-0.214805	0.757831		6	9	20	12	18	30		-0.178199	-0.238484	1.46961	0.930096	0.355832	1.99696		-	1837053	1838090	1038		(2Fe-2S)-binding protein
KPN_RS08940	KPN_RS08940	KPN_01662							√	1.68569	0.753339	0.0356038								0.808663	-0.30639	0.486523		33	66	73	53	79	86		2.18745	2.56887	3.31173	3.02771	2.45926	3.50085		+	1838216	1839139	924		LysR family transcriptional regulator
KPN_RS08945	KPN_RS08945	KPN_01663								0.422867	-1.24172	0.0820083								2.36106	1.23943	0.0525296		5	13	2	3	14	7		-0.419208	0.268476	-1.56601	-0.906406	0.00435943	-0.0268836		-	1839120	1840274	1155		FAD-dependent urate hydroxylase
KPN_RS08950	KPN_RS08950	KPN_01664								1.33005	0.411482	0.197018								1.02145	0.0306209	0.902536		23	34	31	27	59	35		1.67595	1.62211	2.08934	2.0676	2.0412	2.21597		+	1840620	1841999	1380		xanthine permease
KPN_RS08955	KPN_RS08955	KPN_01665							√	0.492569	-1.0216	0.0372889								1.19664	0.258987	0.498099		17	30	8	9	22	11		1.25064	1.44433	0.199522	0.534167	0.638232	0.589788		+	1841977	1842477	501		OHCU decarboxylase
KPN_RS08960	KPN_RS08960	KPN_01666								0.800867	-0.320366	0.551094								1.27557	0.351143	0.4855		7	14	9	4	18	8		0.0282515	0.371569	0.359986	-0.543836	0.355832	0.153689		+	1842474	1842800	327		hydroxyisourate hydrolase
KPN_RS08965	hipB	KPN_01667								0.921691	-0.117645	0.627056								0.965457	-0.0507156	0.806419		63	103	59	57	111	66		3.11005	3.20708	3.00688	3.13173	2.94728	3.12151		+	1843066	1843332	267		transcriptional regulator
KPN_RS08970	hipA	KPN_01668								1.01201	0.0172282	0.935799								0.864822	-0.209524	0.264365		129	225	133	138	233	136		4.13817	4.33057	4.17275	4.39998	4.01366	4.15898		+	1843332	1844654	1323		serine/threonine protein kinase
KPN_RS08975	KPN_RS08975	KPN_01669								0.926804	-0.109663	0.517638								0.929962	-0.104756	0.340494		638	1155	676	571	1198	635		6.4399	6.68789	6.51401	6.44485	6.37339	6.37797		-	1844671	1845963	1293		hypothetical protein
KPN_RS08980	KPN_RS08980	KPN_01670																																									fimbrial protein
KPN_RS08985	KPN_RS08985	KPN_01671								1.04966	0.0699245	0.878742								0.631578	-0.662968	0.151035		9	10	8	7	10	5		0.369288	-0.0940945	0.199522	0.19313	-0.461304	-0.474343		-	1847097	1849598	2502		fimbrial protein
KPN_RS08990	KPN_RS08990	KPN_01672							√	0.189054	-2.40313	0.0232419							√	7.36382	2.88045	0.0150442		5	6	0	1	15	5		-0.419208	-0.785972	-3.88794	-2.1288	0.100575	-0.474343		-	1849614	1850309	696		fimbrial protein
KPN_RS08995	KPN_RS08995	KPN_01673																																									fimbrial protein
KPN_RS09000	KPN_RS09000									0.849647	-0.235064	0.434242							√	0.54784	-0.868173	0.0145509		80	85	55	52	66	28		3.45228	2.93144	2.90647	3.00048	2.20166	1.89912		+	1851397	1851684	288		hypothetical protein
KPN_RS09005	KPN_RS09005	KPN_01674							√	2.83764	1.50469	0.000108507							√	0.299672	-1.73854	3.49817e-05		193	331	595	532	345	188		4.71755	4.88645	6.33002	6.34288	4.57892	4.62465		-	1851912	1852694	783		type I methionyl aminopeptidase
KPN_RS09010	KPN_RS09010	KPN_01675							√	2.98935	1.57983	0.00317946							√	0.226278	-2.14383	0.00362537		22	34	56	75	24	22		1.61321	1.62211	2.93224	3.52464	0.761088	1.55808		-	1852675	1852893	219		hypothetical protein
KPN_RS09015	KPN_RS09015	KPN_01676							√	1.89401	0.921445	0.0431941							√	3.68071	1.87998	0.0110358		75	57	100	87	529	560		3.35977	2.35908	3.76311	3.73745	5.19487	6.1968		-	1853183	1853431	249		hypothetical protein
KPN_RS09020	KPN_RS09020	KPN_01677								1.14589	0.196471	0.337121							√	1.59619	0.674629	0.0076426		176	248	212	162	649	304		4.58489	4.47069	4.84338	4.63054	5.48956	5.31652		+	1853728	1855383	1656		GGDEF domain-containing protein
KPN_RS09025	KPN_RS09025	KPN_01678							√	0.537433	-0.895844	0.0192454								0.699354	-0.515905	0.160913		99	112	50	37	75	25		3.75799	3.32737	2.77027	2.51506	2.38478	1.73865		-	1855417	1856352	936		hydrolase
KPN_RS09030	KPN_RS09030	KPN_01679								0.317359	-1.65581	0.241068								2.33608	1.22409	0.270308		28	6	5	1	23	3		1.95425	-0.785972	-0.428509	-2.1288	0.700967	-1.12642		-	1856540	1856680	141		hypothetical protein
KPN_RS09035	KPN_RS09035									0.086813	-3.52594	0.243909							√	8.47157	3.08263	0.0108681		77	3	0	1	17	6		3.39749	-1.67906	-3.88794	-2.1288	0.275661	-0.233334		-	1856705	1856944	240		hypothetical protein
KPN_RS09040	KPN_RS09040	KPN_01680								1.1453	0.195719	0.607599								1.30668	0.385904	0.255328		11	19	13	13	37	18		0.644923	0.79899	0.866946	1.04113	1.3752	1.27568		-	1857361	1857804	444		PTS sugar transporter subunit IIA
KPN_RS09045	KPN_RS09045	KPN_01681								0.908701	-0.138123	0.730339								1.05954	0.0834397	0.790326		15	36	20	14	36	21		1.07556	1.70341	1.46961	1.14422	1.3362	1.49249		-	1857794	1859239	1446		MFS transporter
KPN_RS09050	KPN_RS09050									0.417862	-1.2589	0.259532								3.0908	1.62798	0.172876		3	4	0	3	9	3		-1.07128	-1.31649	-3.88794	-0.906406	-0.605694	-1.12642		+	1859496	1859609	114		hypothetical protein
KPN_RS09055	KPN_RS09055	KPN_01682								0.939399	-0.0901902	0.798285							√	3.88985	1.95971	0.00537181		31	46	37	20	190	153		2.09864	2.05275	2.34088	1.64379	3.72003	4.32832		-	1859985	1861313	1329		6-phospho-beta-glucosidase
KPN_RS09060	KPN_RS09060	KPN_01683								0.835596	-0.259123	0.454349								0.897389	-0.156194	0.635124		31	45	21	28	46	23		2.09864	2.02138	1.53832	2.11913	1.68554	1.62081		-	1861325	1862857	1533		PTS glucose transporter subunit IIBC
KPN_RS09065	KPN_RS09065	KPN_01684								0.982717	-0.0251515	0.959656								1.77645	0.828996	0.0695883		118	69	73	59	306	92		4.0101	2.63253	3.31173	3.18106	4.40612	3.59761		+	1863125	1863823	699		GntR family transcriptional regulator
KPN_RS09070	KPN_RS09070								√	0.260386	-1.94128	0.0347017								2.71646	1.44173	0.0784778		6	17	1	3	14	5		-0.178199	0.642871	-2.30298	-0.906406	0.00435943	-0.474343		-	1863829	1864572	744		anion permease
[truncated: 3,864 more rows]

## Sheet: WS-3
				MGHPQ vs MGHWT										MGH∆soxSPQ vs MGHPQ										RAW READS							LOG2 (NORMALIZED READS)
[truncated: 268 more rows]
